# Supplementary material for: Selective toxicity of ascorbic acid and hydrogen peroxide on human tenon cells without harming scleral cells in vitro: A possible alternative to non-selective mitomycin C?
Source: PLoS One. 2025 Apr 2;20(4):e0320558. doi: 10.1371/journal.pone.0320558 (PMC11964264; doi:10.1371/journal.pone.0320558)
Supplement: S2 File — (XLSX) [file pone.0320558.s002.xlsx]

## Sheet: Figure 1e
	TF control			TF 0.04 % MMC for 5 min			TF 0.02 % MMC for 5 min					SF control		SF 0.04 % MMC for 5 min			SF 0.02 % MMC for 5 min
Time in h	AV	SD	n	AV	SD	n	AV	SD	n	Time in h	AV	SD	n	AV	SD	n	AV	SD	n
0	0.0112523	0.011135	3	0.0146052	0.0129882	3	0.00687733	0.00787872	3	0	0.046535	0.0472	3	0.0465327	0.0086786	3	0.0232113	0.0231588	3
0.5	0.0112472	0.0111542	3	0.013967	0.0124458	3	0.0071575	0.00736829	3	0.5	0.0473057	0.0448519	3	0.0491427	0.00982139	3	0.0239648	0.0194093	3
1	0.0111733	0.0110197	3	0.0138598	0.012354	3	0.00568283	0.00627018	3	1	0.051383	0.0429379	3	0.0486127	0.00977693	3	0.0243963	0.0211777	3
1.5	0.011166	0.0110143	3	0.0142963	0.0119738	3	0.00617567	0.00591661	3	1.5	0.0496773	0.043727	3	0.048362	0.00988983	3	0.0264393	0.0237863	3
2	0.0111027	0.0109538	3	0.0142598	0.0119765	3	0.00613383	0.0058609	3	2	0.0477817	0.0452565	3	0.0482803	0.0100962	3	0.0286032	0.0262113	3
2.5	0.0111318	0.0110815	3	0.0143195	0.0120939	3	0.0061315	0.00586033	3	2.5	0.0530393	0.0494572	3	0.048787	0.0106788	3	0.0284252	0.0261943	3
3	0.0115568	0.0106246	3	0.0138413	0.011749	3	0.0060875	0.00580964	3	3	0.0507967	0.050458	3	0.0476043	0.011645	3	0.0292728	0.0275034	3
3.5	0.0120707	0.0106146	3	0.0138365	0.0117674	3	0.0066145	0.00537464	3	3.5	0.050741	0.0501064	3	0.045248	0.0142672	3	0.0293272	0.0274684	3
4	0.0129655	0.0127993	3	0.0139108	0.0117647	3	0.00739317	0.00621955	3	4	0.0520033	0.0528585	3	0.0513243	0.0144084	3	0.0295207	0.0277182	3
4.5	0.012889	0.0124761	3	0.0133892	0.0116041	3	0.00702317	0.00574692	3	4.5	0.0531073	0.0541729	3	0.0475617	0.0182097	3	0.0290003	0.0262587	3
5	0.012804	0.012408	3	0.0145322	0.0128905	3	0.00703017	0.00575302	3	5	0.052959	0.0538223	3	0.0493853	0.0199388	3	0.0299515	0.0293413	3
5.5	0.0120775	0.0105515	3	0.014489	0.0128143	3	0.00698583	0.00570663	3	5.5	0.0528037	0.0530836	3	0.0479003	0.017416	3	0.0305783	0.0306135	3
6	0.013043	0.0106838	3	0.0153943	0.013605	3	0.00790167	0.00677152	3	6	0.0520743	0.0523971	3	0.0477217	0.0168511	3	0.0310077	0.0299757	3
6.5	0.012016	0.0104782	3	0.0145093	0.01295	3	0.00748933	0.00544192	3	6.5	0.0527297	0.0535786	3	0.051664	0.0115043	3	0.032149	0.0298455	3
7	0.0119797	0.0104166	3	0.0145795	0.0130892	3	0.00840117	0.00587437	3	7	0.0540027	0.0555061	3	0.0524913	0.00582296	3	0.0319387	0.0312682	3
7.5	0.0120632	0.0104806	3	0.0145732	0.0129797	3	0.00788317	0.0055974	3	7.5	0.0556617	0.0540717	3	0.0528973	0.00901133	3	0.0309078	0.028814	3
8	0.0129588	0.010473	3	0.015454	0.0137044	3	0.0074585	0.00502625	3	8	0.054046	0.0558963	3	0.057367	0.0126906	3	0.0336905	0.0304398	3
8.5	0.0128925	0.0104721	3	0.0158845	0.0138114	3	0.00792867	0.00563494	3	8.5	0.054914	0.0571617	3	0.0679763	0.0108472	3	0.0341615	0.032661	3
9	0.0136228	0.0103666	3	0.0166602	0.0131181	3	0.0079805	0.00601983	3	9	0.053761	0.0548068	3	0.079715	0.0104898	3	0.0349947	0.0329235	3
9.5	0.0124827	0.0106107	3	0.0179528	0.0126341	3	0.00744333	0.00568635	3	9.5	0.0554867	0.0533185	3	0.0748783	0.0149605	3	0.0339672	0.0309103	3
10	0.0123192	0.0102291	3	0.018233	0.0121327	3	0.00699817	0.0062872	3	10	0.0533007	0.0540323	3	0.084804	0.0179274	3	0.0357928	0.0329785	3
10.5	0.0128372	0.0108135	3	0.0185415	0.0133289	3	0.00755083	0.00507083	3	10.5	0.0552413	0.0520842	3	0.0905273	0.0218885	3	0.0367192	0.0331812	3
11	0.0127663	0.0107561	3	0.0190665	0.012933	3	0.00752983	0.00508905	3	11	0.055338	0.0529062	3	0.0894993	0.018083	3	0.0367767	0.0329837	3
11.5	0.011881	0.00856698	3	0.0196043	0.013638	3	0.007462	0.00623542	3	11.5	0.055358	0.0529239	3	0.0924397	0.017409	3	0.0374538	0.0320631	3
12	0.0119878	0.00861134	3	0.0209677	0.0134935	3	0.007441	0.00621718	3	12	0.0578397	0.0535363	3	0.114812	0.0252227	3	0.0388057	0.030086	3
12.5	0.0119847	0.00866511	3	0.020584	0.0135349	3	0.00750033	0.00591811	3	12.5	0.0579667	0.0534198	3	0.122759	0.0156425	3	0.0396125	0.0286311	3
13	0.0119792	0.00861552	3	0.0215872	0.0132504	3	0.00704567	0.00570614	3	13	0.056219	0.0507883	3	0.115693	0.0122901	3	0.0391017	0.0307505	3
13.5	0.012023	0.00866861	3	0.0210678	0.013359	3	0.00707017	0.00574801	3	13.5	0.0565417	0.0510039	3	0.126689	0.0148855	3	0.0398992	0.0273588	3
14	0.0119992	0.00861452	3	0.0216462	0.0132281	3	0.0080085	0.00568301	3	14	0.058587	0.049016	3	0.120774	0.00956446	3	0.0413233	0.0271426	3
14.5	0.012045	0.00856386	3	0.0225537	0.0133549	3	0.00763867	0.00517091	3	14.5	0.057693	0.0474707	3	0.139701	0.00673526	3	0.0414335	0.0251012	3
15	0.0120147	0.008565	3	0.0216055	0.0133787	3	0.007619	0.00516701	3	15	0.0550717	0.0481311	3	0.145666	0.00819511	3	0.0422632	0.0246721	3
15.5	0.0119353	0.00841432	3	0.0230343	0.0134386	3	0.0071415	0.00579286	3	15.5	0.055719	0.0494352	3	0.145703	0.0137268	3	0.0428207	0.0240663	3
16	0.0133388	0.0084787	3	0.0227788	0.0142252	3	0.00713233	0.00518071	3	16	0.055191	0.0480373	3	0.166098	0.00247132	3	0.0434392	0.0258173	3
16.5	0.0127912	0.00852874	3	0.0227733	0.0139988	3	0.00711833	0.00516313	3	16.5	0.0564547	0.0487896	3	0.175503	0.0121257	3	0.045093	0.0239694	3
17	0.0130863	0.00803955	3	0.0243913	0.0161015	3	0.00664217	0.00576431	3	17	0.0539927	0.0454495	3	0.172835	0.0129161	3	0.0456635	0.0254111	3
17.5	0.013156	0.00818454	3	0.0243128	0.0159853	3	0.00765583	0.00556729	3	17.5	0.0536703	0.0497482	3	0.196742	0.011632	3	0.0450842	0.0232835	3
18	0.0122488	0.00808421	3	0.0229337	0.0144425	3	0.006702	0.00574435	3	18	0.0546807	0.0512546	3	0.191861	0.0159346	3	0.0457827	0.0263908	3
18.5	0.0131572	0.00807861	3	0.0247553	0.0152257	3	0.006699	0.00575621	3	18.5	0.0535497	0.0493883	3	0.205572	0.00550434	3	0.0463532	0.0262273	3
19	0.0130342	0.00802948	3	0.0251368	0.015132	3	0.00799467	0.00480158	3	19	0.0548333	0.0516116	3	0.21954	0.0153112	3	0.045004	0.0246455	3
19.5	0.0134483	0.00769971	3	0.0267382	0.0153363	3	0.0084085	0.00517098	3	19.5	0.0546237	0.0517921	3	0.222685	0.00895269	3	0.0466703	0.0278442	3
20	0.0130742	0.00788966	3	0.0280258	0.0162225	3	0.008403	0.00598864	3	20	0.0552903	0.0540027	3	0.245046	0.00478148	3	0.0451958	0.0258723	3
20.5	0.0134088	0.00761366	3	0.0275855	0.0146006	3	0.00898817	0.00670431	3	20.5	0.0544527	0.0519402	3	0.242047	0.00432487	3	0.0473168	0.026923	3
21	0.0134998	0.0077446	3	0.028681	0.0154164	3	0.00862667	0.00661686	3	21	0.0550813	0.0523925	3	0.260909	0.0128493	3	0.04875	0.0281117	3
21.5	0.0135275	0.00779177	3	0.0300972	0.0136564	3	0.00862183	0.00654172	3	21.5	0.0546127	0.0508248	3	0.25866	0.0201145	3	0.0491542	0.0283879	3
22	0.0131297	0.00807218	3	0.0298647	0.0151756	3	0.00860583	0.00651006	3	22	0.0531323	0.0487759	3	0.272789	0.0190786	3	0.053053	0.0281199	3
22.5	0.0131688	0.00812733	3	0.0317857	0.0150009	3	0.00906383	0.00640676	3	22.5	0.0516233	0.0501498	3	0.274089	0.0150218	3	0.0548022	0.0280604	3
23	0.0131932	0.008168	3	0.0322433	0.0135018	3	0.00854517	0.0064682	3	23	0.0527663	0.0572039	3	0.286793	0.0189594	3	0.0539162	0.0274456	3
23.5	0.0137907	0.00835305	3	0.0329183	0.0145667	3	0.00860917	0.00684197	3	23.5	0.051733	0.0552959	3	0.306258	0.0331922	3	0.0541162	0.0253829	3
24	0.0134835	0.00879398	3	0.0349047	0.0161696	3	0.00864	0.00691209	3	24	0.0535417	0.0586073	3	0.308871	0.0261437	3	0.0543367	0.023215	3
24.5	0.013443	0.00873601	3	0.0371045	0.0177929	3	0.009008	0.00682567	3	24.5	0.054724	0.0603067	3	0.317263	0.0258352	3	0.0551815	0.0244502	3
25	0.0126475	0.0087444	3	0.0366525	0.0146399	3	0.0090355	0.00687807	3	25	0.0546533	0.0603611	3	0.32629	0.0274451	3	0.0546	0.0199566	3
25.5	0.01424	0.00944739	3	0.0398602	0.0151882	3	0.00915783	0.00681485	3	25.5	0.0533313	0.0575567	3	0.330417	0.0399049	3	0.0547828	0.0203886	3
26	0.0137312	0.00866035	3	0.0422137	0.012858	3	0.009177	0.0068671	3	26	0.054507	0.0599332	3	0.34222	0.0427466	3	0.0554762	0.0203831	3
26.5	0.0140928	0.00847169	3	0.0427497	0.0138801	3	0.009618	0.00679984	3	26.5	0.0539477	0.0587866	3	0.338689	0.0464377	3	0.0566285	0.0187107	3
27	0.0145902	0.00895275	3	0.0435973	0.0137359	3	0.00964583	0.00679256	3	27	0.0545843	0.0598661	3	0.346842	0.0423077	3	0.0583055	0.0171035	3
27.5	0.0136482	0.00881617	3	0.04495	0.0134173	3	0.00955933	0.00672565	3	27.5	0.0525677	0.0561023	3	0.35208	0.0409403	3	0.0587307	0.0187682	3
28	0.0136372	0.008821	3	0.0445125	0.0144293	3	0.0100435	0.00592931	3	28	0.0529633	0.0568085	3	0.354518	0.0384235	3	0.0622515	0.0209834	3
28.5	0.0135877	0.00880363	3	0.046416	0.0142988	3	0.0100598	0.00594728	3	28.5	0.054549	0.0593495	3	0.377382	0.0458251	3	0.0636532	0.022469	3
29	0.0135508	0.00871829	3	0.0480317	0.0147548	3	0.011948	0.00959309	3	29	0.0526647	0.0560169	3	0.377794	0.0509069	3	0.0653143	0.0206002	3
29.5	0.0148722	0.00827943	3	0.0491233	0.0139183	3	0.0128922	0.0097682	3	29.5	0.051579	0.0597175	3	0.39306	0.0418602	3	0.0680702	0.0231628	3
30	0.0159505	0.00837949	3	0.0516902	0.0114635	3	0.0129718	0.0121384	3	30	0.0524667	0.0575588	3	0.389671	0.0396336	3	0.0654697	0.0255226	3
30.5	0.0163127	0.00869407	3	0.0549298	0.0141596	3	0.0131502	0.0123769	3	30.5	0.0522783	0.0572092	3	0.401387	0.0464816	3	0.0678132	0.0259159	3
31	0.0163818	0.00864424	3	0.0554132	0.0138563	3	0.013574	0.0123447	3	31	0.051556	0.0602762	3	0.406096	0.0347506	3	0.0680902	0.0238864	3
31.5	0.0172467	0.00862865	3	0.0580277	0.0141969	3	0.0135355	0.0121233	3	31.5	0.0492353	0.0561788	3	0.413234	0.0471195	3	0.0688848	0.0207796	3
32	0.0171907	0.00871782	3	0.0570332	0.0163387	3	0.0134803	0.0120542	3	32	0.0490433	0.0558424	3	0.425048	0.0433439	3	0.0703112	0.0193008	3
32.5	0.0180012	0.00880005	3	0.061827	0.0152781	3	0.0149838	0.0149072	3	32.5	0.048403	0.0544042	3	0.438498	0.0515616	3	0.0742722	0.0186001	3
33	0.018042	0.0106931	3	0.0649702	0.01696	3	0.0157938	0.01439	3	33	0.0474483	0.0527538	3	0.449535	0.055354	3	0.0771762	0.0173853	3
33.5	0.0186517	0.0105243	3	0.0691092	0.0159468	3	0.013803	0.0119643	3	33.5	0.0468857	0.0522851	3	0.45532	0.0387375	3	0.077916	0.0230708	3
34	0.018606	0.0105785	3	0.0711505	0.0172138	3	0.0140465	0.0108848	3	34	0.0457107	0.0502557	3	0.48385	0.0494879	3	0.078498	0.0216504	3
34.5	0.0183333	0.010303	3	0.0737257	0.0175738	3	0.0143333	0.0106481	3	34.5	0.0464223	0.0510644	3	0.486935	0.0443353	3	0.0795908	0.0184831	3
35	0.019379	0.0103064	3	0.0751833	0.0173688	3	0.0143692	0.0106495	3	35	0.0462417	0.0507509	3	0.49002	0.0486385	3	0.0799185	0.0219072	3
35.5	0.0193032	0.0103006	3	0.0782317	0.0199893	3	0.0151368	0.00914479	3	35.5	0.0458597	0.0501604	3	0.508514	0.039706	3	0.085181	0.0206403	3
36	0.0192918	0.0102982	3	0.0795867	0.0186549	3	0.0158903	0.0101699	3	36	0.0479073	0.0533582	3	0.51359	0.0347209	3	0.0849845	0.0186355	3
36.5	0.0192902	0.0102479	3	0.0798932	0.0177344	3	0.0163192	0.00984222	3	36.5	0.0462447	0.0503036	3	0.52683	0.0353379	3	0.0893807	0.0220284	3
37	0.0192658	0.0100809	3	0.0829825	0.0221838	3	0.0153343	0.00952757	3	37	0.046353	0.0506727	3	0.519992	0.0446562	3	0.0925702	0.0209542	3
37.5	0.0211283	0.0102349	3	0.0894477	0.0251284	3	0.018337	0.0116711	3	37.5	0.0461713	0.0503589	3	0.541618	0.0457301	3	0.0951898	0.0214918	3
38	0.0197575	0.0102302	3	0.0903695	0.0269485	3	0.018106	0.0112253	3	38	0.0466813	0.0513355	3	0.548719	0.0563777	3	0.0937283	0.0205945	3
38.5	0.021076	0.0101018	3	0.0948892	0.029192	3	0.0195503	0.0106791	3	38.5	0.0464147	0.0506128	3	0.551766	0.0475643	3	0.0995462	0.0193812	3
39	0.0205922	0.00967584	3	0.0976478	0.0355088	3	0.0196867	0.0130089	3	39	0.046692	0.0513402	3	0.561969	0.0527765	3	0.101594	0.0223158	3
39.5	0.021106	0.00740909	3	0.100068	0.0322597	3	0.0173995	0.0094196	3	39.5	0.0460873	0.050893	3	0.57632	0.0481055	3	0.10032	0.0259565	3
40	0.0213375	0.00743958	3	0.102952	0.0358601	3	0.0172193	0.00887565	3	40	0.0455023	0.0499771	3	0.57593	0.0438162	3	0.102031	0.0241428	3
40.5	0.0220842	0.00744448	3	0.10652	0.0412054	3	0.0174287	0.00926228	3	40.5	0.0459197	0.0510211	3	0.589403	0.0531617	3	0.0998467	0.0217346	3
41	0.0232413	0.00744066	3	0.114526	0.040199	3	0.018512	0.00852928	3	41	0.0471177	0.0529271	3	0.598327	0.0460198	3	0.105901	0.0294439	3
41.5	0.0264858	0.00734019	3	0.119326	0.0442288	3	0.019757	0.00963302	3	41.5	0.0474033	0.05318	3	0.604694	0.0544905	3	0.105579	0.0334918	3
42	0.025956	0.00736254	3	0.125914	0.0471539	3	0.0242607	0.0131047	3	42	0.045804	0.0506566	3	0.608931	0.0575682	3	0.112128	0.0343287	3
42.5	0.0276915	0.00917399	3	0.129183	0.0461018	3	0.0225098	0.0104072	3	42.5	0.0469833	0.0525354	3	0.614168	0.0608433	3	0.11004	0.0314015	3
43	0.0270163	0.00724308	3	0.132295	0.0476164	3	0.0241858	0.012585	3	43	0.0460117	0.050939	3	0.622948	0.0722394	3	0.114941	0.0313914	3
43.5	0.0279437	0.00720933	3	0.135277	0.050655	3	0.0256668	0.011838	3	43.5	0.0460883	0.0504029	3	0.607748	0.0574188	3	0.115456	0.037122	3
44	0.0285672	0.00733176	3	0.139827	0.0541202	3	0.0243622	0.010342	3	44	0.045624	0.0503455	3	0.624155	0.0700103	3	0.118597	0.044012	3
44.5	0.0291105	0.00723561	3	0.146947	0.0540387	3	0.0268908	0.017249	3	44.5	0.0441403	0.0476078	3	0.64345	0.0735887	3	0.121985	0.04307	3
45	0.0282015	0.00728292	3	0.149389	0.0607745	3	0.0265442	0.0134061	3	45	0.0439263	0.0473329	3	0.645824	0.0752936	3	0.124768	0.0428067	3
45.5	0.0277412	0.00789545	3	0.152937	0.0595779	3	0.0286962	0.0144529	3	45.5	0.044552	0.0485791	3	0.654547	0.0785081	3	0.123012	0.0453321	3
46	0.0294347	0.00781971	3	0.157758	0.0578644	3	0.0307682	0.0132804	3	46	0.044084	0.0480854	3	0.677276	0.08836	3	0.125366	0.0474055	3
46.5	0.0303845	0.00645688	3	0.161194	0.0583785	3	0.0326212	0.0157714	3	46.5	0.0445687	0.0481147	3	0.677384	0.0848911	3	0.125258	0.046596	3
47	0.0299227	0.00786101	3	0.165696	0.0658779	3	0.0335898	0.0154781	3	47	0.046086	0.0503986	3	0.688755	0.0896617	3	0.125724	0.0459351	3
47.5	0.0300165	0.00796867	3	0.169973	0.0725286	3	0.0351777	0.0181142	3	47.5	0.046947	0.0520556	3	0.696427	0.0825396	3	0.127498	0.0468375	3
48	0.033478	0.00742077	3	0.173421	0.0704954	3	0.0338415	0.0157947	3	48	0.048268	0.0545092	3	0.696865	0.0760442	3	0.129518	0.0435739	3
48.5	0.0321807	0.00737225	3	0.18271	0.0708541	3	0.0364287	0.0178551	3	48.5	0.0484337	0.0548796	3	0.702347	0.0899504	3	0.133624	0.0507792	3
49	0.0352273	0.0070613	3	0.190345	0.0751432	3	0.0370302	0.0175095	3	49	0.052298	0.0555175	3	0.711981	0.0980766	3	0.132903	0.0529775	3
49.5	0.0379075	0.00703719	3	0.193165	0.0747325	3	0.0359905	0.015181	3	49.5	0.051368	0.0538215	3	0.709608	0.0829381	3	0.135393	0.0558517	3
50	0.0408402	0.00694558	3	0.202427	0.083022	3	0.0362798	0.0204894	3	50	0.051099	0.0535261	3	0.735681	0.0865658	3	0.14499	0.0639251	3
50.5	0.0390098	0.00683005	3	0.207205	0.0879598	3	0.0407597	0.0217444	3	50.5	0.0510517	0.0535665	3	0.733032	0.0807611	3	0.139646	0.0569386	3
51	0.0402627	0.00694926	3	0.214542	0.0878978	3	0.0416348	0.0229977	3	51	0.0518053	0.0543686	3	0.744242	0.104582	3	0.143547	0.0574952	3
51.5	0.0419497	0.00709412	3	0.217228	0.086883	3	0.042244	0.0196994	3	51.5	0.053043	0.0570511	3	0.745301	0.099592	3	0.149564	0.0616153	3
52	0.0447118	0.00722472	3	0.226648	0.0837378	3	0.0459155	0.0215968	3	52	0.0519273	0.055837	3	0.759775	0.092545	3	0.146667	0.0646899	3
52.5	0.0463208	0.00692749	3	0.233016	0.087844	3	0.0431228	0.018101	3	52.5	0.05321	0.0576621	3	0.758921	0.0832394	3	0.155468	0.0670179	3
53	0.0457663	0.00714403	3	0.241081	0.087873	3	0.0451857	0.0190621	3	53	0.0519863	0.055255	3	0.76652	0.0898547	3	0.156977	0.0680184	3
53.5	0.0479668	0.00694481	3	0.249391	0.0899743	3	0.0462805	0.0181399	3	53.5	0.0544677	0.0558786	3	0.761224	0.0840615	3	0.156826	0.0646647	3
54	0.0464922	0.00624659	3	0.248808	0.0873348	3	0.0468658	0.0181558	3	54	0.0521033	0.0516843	3	0.769311	0.0825131	3	0.156406	0.0704746	3
54.5	0.0477812	0.00642062	3	0.257943	0.0934064	3	0.0463417	0.0184322	3	54.5	0.048764	0.049412	3	0.775178	0.0843002	3	0.164545	0.0800917	3
55	0.050214	0.00721478	3	0.268344	0.099068	3	0.049089	0.019015	3	55	0.052004	0.0512346	3	0.784566	0.0772338	3	0.160772	0.0749469	3
55.5	0.0509097	0.00723058	3	0.269308	0.101809	3	0.0531908	0.0223044	3	55.5	0.05011	0.0482989	3	0.794955	0.0836564	3	0.165657	0.0763398	3
56	0.052728	0.00771653	3	0.277258	0.108395	3	0.0528348	0.0187558	3	56	0.0519637	0.0512669	3	0.791533	0.0739527	3	0.164327	0.074992	3
56.5	0.0529482	0.00718177	3	0.287303	0.109541	3	0.0539652	0.0230573	3	56.5	0.0500753	0.0483206	3	0.800032	0.068466	3	0.162374	0.075525	3
57	0.0544733	0.00684521	3	0.291932	0.108733	3	0.0555285	0.0233219	3	57	0.0501277	0.0482673	3	0.806712	0.0764904	3	0.163893	0.0745721	3
57.5	0.053927	0.00726313	3	0.29639	0.108257	3	0.0550847	0.0204483	3	57.5	0.0472253	0.0495714	3	0.814245	0.0808342	3	0.165845	0.0805798	3
58	0.0537062	0.00715974	3	0.299267	0.116761	3	0.0575442	0.0272397	3	58	0.046836	0.0489865	3	0.811501	0.0935749	3	0.168728	0.0792326	3
58.5	0.0569807	0.00687177	3	0.309325	0.113325	3	0.056988	0.0246518	3	58.5	0.0475667	0.0502368	3	0.812965	0.0900239	3	0.174637	0.0889028	3
59	0.0585238	0.00726463	3	0.309868	0.115204	3	0.0591667	0.0265513	3	59	0.0478523	0.0504669	3	0.824529	0.0889631	3	0.1755	0.0842207	3
59.5	0.0598295	0.0072847	3	0.317097	0.124557	3	0.059351	0.0245662	3	59.5	0.0470517	0.0492665	3	0.82214	0.0776359	3	0.180666	0.0858464	3
60	0.0619405	0.0056243	3	0.328934	0.128295	3	0.0606262	0.0244091	3	60	0.0470293	0.0493015	3	0.833362	0.0864746	3	0.183138	0.0891135	3
60.5	0.0635533	0.00622591	3	0.332958	0.123838	3	0.0614365	0.0229233	3	60.5	0.0491467	0.0524218	3	0.838499	0.0947824	3	0.188097	0.0975963	3
61	0.0657695	0.00564191	3	0.340438	0.127816	3	0.0608052	0.0199221	3	61	0.049449	0.0526621	3	0.841088	0.0776172	3	0.187417	0.0980156	3
61.5	0.0682803	0.00600666	3	0.345747	0.13034	3	0.0614215	0.0213307	3	61.5	0.048997	0.0520681	3	0.841099	0.0867491	3	0.189945	0.0987177	3
62	0.0699498	0.00582048	3	0.3562	0.131195	3	0.0624088	0.0226666	3	62	0.048118	0.0507351	3	0.847273	0.082896	3	0.193277	0.0992087	3
62.5	0.0727217	0.00458256	3	0.363742	0.125731	3	0.064431	0.0226892	3	62.5	0.0485787	0.0513361	3	0.851062	0.0766976	3	0.18812	0.0916322	3
63	0.0753013	0.00472886	3	0.36709	0.13026	3	0.0662268	0.0242759	3	63	0.0480653	0.0508014	3	0.845599	0.0801577	3	0.193072	0.0933322	3
63.5	0.073769	0.00561322	3	0.381015	0.134234	3	0.0693882	0.0202113	3	63.5	0.0507017	0.0550798	3	0.849252	0.0822382	3	0.194167	0.0949717	3
64	0.0771057	0.00724277	3	0.387542	0.133228	3	0.0715752	0.0272663	3	64	0.0516193	0.0563297	3	0.84699	0.0931839	3	0.199471	0.0987576	3
64.5	0.0774247	0.00554988	3	0.395534	0.141457	3	0.070897	0.0249256	3	64.5	0.0493857	0.0527263	3	0.854401	0.0963496	3	0.198442	0.102553	3
65	0.0796148	0.00560682	3	0.404478	0.143505	3	0.074492	0.026227	3	65	0.0498367	0.0533302	3	0.858397	0.0990302	3	0.202846	0.101219	3
65.5	0.0821517	0.00558407	3	0.414651	0.141678	3	0.0747045	0.0224114	3	65.5	0.0484677	0.0509495	3	0.856344	0.0884527	3	0.202242	0.102657	3
66	0.083837	0.00555136	3	0.416917	0.140245	3	0.0781922	0.0242184	3	66	0.046505	0.0475716	3	0.858759	0.0868106	3	0.205037	0.0998727	3
66.5	0.0853463	0.00552389	3	0.426685	0.144121	3	0.080994	0.0244936	3	66.5	0.0474587	0.0494074	3	0.850588	0.100069	3	0.205919	0.104605	3
67	0.0844285	0.00546417	3	0.436366	0.153219	3	0.0825238	0.0255303	3	67	0.0473503	0.0490374	3	0.85868	0.105619	3	0.209537	0.108186	3
67.5	0.0851945	0.00737144	3	0.433256	0.15099	3	0.086956	0.0247993	3	67.5	0.0474173	0.0494772	3	0.860851	0.0985722	3	0.209613	0.0996615	3
68	0.0865818	0.00549745	3	0.439047	0.153153	3	0.0874708	0.0300313	3	68	0.0478733	0.0500124	3	0.868867	0.0979345	3	0.213351	0.103375	3
68.5	0.0865198	0.00545313	3	0.444474	0.14974	3	0.0894165	0.0295972	3	68.5	0.0460583	0.0466049	3	0.873991	0.0943376	3	0.213529	0.0994658	3
69	0.08936	0.00536765	3	0.452051	0.142195	3	0.0893587	0.0269128	3	69	0.0469087	0.0481666	3	0.877373	0.0894508	3	0.217985	0.114383	3
69.5	0.0893967	0.0053591	3	0.45798	0.151145	3	0.089087	0.0283088	3	69.5	0.046992	0.0481096	3	0.873761	0.092032	3	0.223356	0.111587	3
70	0.089087	0.00545699	3	0.461994	0.147932	3	0.091321	0.0268161	3	70	0.046873	0.0477303	3	0.880807	0.0780581	3	0.224834	0.114355	3
70.5	0.0908163	0.00523224	3	0.475268	0.14603	3	0.0921732	0.0308907	3	70.5	0.0472297	0.0483559	3	0.874441	0.0850405	3	0.228161	0.112831	3
71	0.0919947	0.00465191	3	0.479985	0.141725	3	0.095049	0.0306737	3	71	0.047124	0.0484508	3	0.874157	0.0930632	3	0.226326	0.11502	3
71.5	0.0919877	0.00370427	3	0.480678	0.149144	3	0.0971035	0.0312652	3	71.5	0.0470787	0.0480053	3	0.870764	0.0870034	3	0.229452	0.12056	3
72	0.0938628	0.003644	3	0.483795	0.151387	3	0.098083	0.0318383	3	72	0.0471883	0.0483845	3	0.876435	0.0916426	3	0.231441	0.128208	3
72.5	0.0944963	0.00341454	3	0.485416	0.151323	3	0.0980133	0.0318567	3	72.5	0.0470053	0.0475935	3	0.875291	0.071246	3	0.230515	0.127783	3
73	0.0945097	0.00340165	3	0.492988	0.147488	3	0.097225	0.0323463	3	73	0.0473933	0.0487135	3	0.890409	0.0676686	3	0.230692	0.133078	3
73.5	0.0995077	0.00382555	3	0.496027	0.151162	3	0.104045	0.0385365	3	73.5	0.0475713	0.0490328	3	0.895314	0.0665582	3	0.227712	0.126333	3
74	0.101401	0.0038505	3	0.50749	0.152419	3	0.102849	0.0348606	3	74	0.046926	0.0477057	3	0.893739	0.0715198	3	0.230239	0.126162	3
74.5	0.101459	0.00380467	3	0.512718	0.150441	3	0.108604	0.0394402	3	74.5	0.0473243	0.0483023	3	0.894104	0.0770272	3	0.232157	0.121536	3
75	0.102533	0.00382845	3	0.518749	0.151573	3	0.10813	0.036487	3	75	0.047163	0.0479473	3	0.906372	0.060836	3	0.233841	0.12352	3
75.5	0.10446	0.0039784	3	0.525495	0.151666	3	0.111116	0.0394399	3	75.5	0.0490163	0.0472262	3	0.898748	0.0632775	3	0.237122	0.123604	3
76	0.106489	0.00402335	3	0.532394	0.15162	3	0.114924	0.0408833	3	76	0.0479957	0.0496618	3	0.900387	0.0578995	3	0.235139	0.124696	3
76.5	0.107405	0.003556	3	0.53478	0.148689	3	0.112983	0.0370912	3	76.5	0.0474253	0.0486804	3	0.896181	0.0563158	3	0.236168	0.127523	3
77	0.108507	0.00412268	3	0.540428	0.143367	3	0.113592	0.0395066	3	77	0.046789	0.0473672	3	0.895812	0.0566812	3	0.232476	0.126348	3
77.5	0.111362	0.00412156	3	0.54667	0.142034	3	0.113777	0.0406343	3	77.5	0.0475533	0.0485929	3	0.898498	0.0526025	3	0.235035	0.128292	3
78	0.114764	0.00382148	3	0.555884	0.151623	3	0.113325	0.0393793	3	78	0.0463677	0.0463609	3	0.901523	0.0597888	3	0.238068	0.126431	3
78.5	0.114315	0.00423938	3	0.55631	0.146928	3	0.116766	0.0411172	3	78.5	0.0470887	0.0475841	3	0.905949	0.0578558	3	0.24346	0.128965	3
79	0.114742	0.00393213	3	0.561428	0.148794	3	0.117702	0.0402434	3	79	0.046667	0.0470349	3	0.917505	0.0493423	3	0.252151	0.13342	3
79.5	0.117069	0.00380309	3	0.5682	0.151583	3	0.121617	0.0427745	3	79.5	0.0466427	0.0470273	3	0.918508	0.0537034	3	0.257296	0.143648	3
80	0.117175	0.00422015	3	0.572484	0.149295	3	0.125395	0.0442638	3	80	0.0467627	0.0469345	3	0.920005	0.0505311	3	0.253898	0.147603	3
80.5	0.11864	0.00427464	3	0.577365	0.151894	3	0.127036	0.0442441	3	80.5	0.0469187	0.0473168	3	0.922894	0.0457412	3	0.254724	0.138748	3
81	0.117234	0.00278553	3	0.580915	0.15223	3	0.128617	0.0435263	3	81	0.0471333	0.0475542	3	0.922056	0.0506771	3	0.252541	0.140578	3
81.5	0.119188	0.00275797	3	0.581657	0.149764	3	0.129293	0.0445726	3	81.5	0.047776	0.0484427	3	0.918764	0.0481637	3	0.259296	0.134653	3
82	0.120864	0.00273497	3	0.585179	0.149309	3	0.130242	0.0447287	3	82	0.0489823	0.0504058	3	0.920112	0.0466232	3	0.265028	0.147807	3
82.5	0.122796	0.00384462	3	0.591201	0.154579	3	0.135205	0.0463635	3	82.5	0.0482883	0.04945	3	0.916309	0.0541748	3	0.266497	0.147383	3
83	0.124533	0.00274012	3	0.592882	0.151002	3	0.136933	0.0472768	3	83	0.0480847	0.049116	3	0.92132	0.05623	3	0.269066	0.146648	3
83.5	0.126125	0.00269584	3	0.599365	0.146365	3	0.137025	0.0472856	3	83.5	0.048256	0.0494837	3	0.924316	0.0564367	3	0.272504	0.145846	3
84	0.125836	0.00334537	3	0.605776	0.145171	3	0.136231	0.0452592	3	84	0.0482113	0.049514	3	0.929904	0.0572436	3	0.276079	0.13878	3
84.5	0.126223	0.00145158	3	0.606147	0.145055	3	0.141279	0.0490189	3	84.5	0.0480517	0.0491502	3	0.928772	0.0553125	3	0.275355	0.144227	3
85	0.126932	0.00142013	3	0.607315	0.146395	3	0.144336	0.0503913	3	85	0.0485907	0.050183	3	0.933156	0.0484523	3	0.27467	0.148352	3
85.5	0.126705	0.00212346	3	0.613032	0.140058	3	0.14819	0.0521071	3	85.5	0.0481237	0.0495738	3	0.930639	0.0454925	3	0.272195	0.150828	3
86	0.127355	0.00301461	3	0.620782	0.137202	3	0.145863	0.0527614	3	86	0.0481623	0.0490513	3	0.937528	0.0414608	3	0.27806	0.147251	3
86.5	0.124793	0.00225422	3	0.615103	0.139691	3	0.149376	0.0537437	3	86.5	0.0484167	0.0498071	3	0.934802	0.0487727	3	0.277412	0.140767	3
87	0.129694	0.00322843	3	0.628465	0.134873	3	0.152447	0.0569916	3	87	0.0481237	0.0495738	3	0.940839	0.0438802	3	0.27782	0.147508	3
87.5	0.13106	0.00375301	3	0.630534	0.135113	3	0.154591	0.0573346	3	87.5	0.0488557	0.0504573	3	0.941503	0.0380298	3	0.28211	0.144992	3
88	0.133611	0.00450594	3	0.640906	0.13681	3	0.158401	0.0574606	3	88	0.0482113	0.049514	3	0.943193	0.0390228	3	0.28216	0.139583	3
88.5	0.133614	0.00445629	3	0.637879	0.137431	3	0.161209	0.0586095	3	88.5	0.0485043	0.0497468	3	0.943982	0.0386413	3	0.287086	0.149556	3
89	0.133893	0.00385557	3	0.638935	0.138918	3	0.163831	0.0630479	3	89	0.0459187	0.0519713	3	0.940424	0.0359357	3	0.286388	0.143083	3
89.5	0.135089	0.00385881	3	0.640923	0.14065	3	0.162666	0.0589654	3	89.5	0.0484603	0.049777	3	0.944848	0.0311798	3	0.28783	0.149571	3
90	0.13643	0.00386213	3	0.646015	0.141016	3	0.163582	0.0646906	3	90	0.0481517	0.0490465	3	0.944531	0.031234	3	0.289862	0.150003	3
90.5	0.136772	0.00385396	3	0.651097	0.134945	3	0.166248	0.0654126	3	90.5	0.050915	0.0496406	3	0.943119	0.0370134	3	0.290445	0.150143	3

## Sheet: Figure 1f
		TF + 0.001% MMC			TF + 0.0005% MMC			TF + 0.00025% MMC			TF + 0.000125% MMC			TF wo MMC					SF + 0.001% MMC			SF + 0.0005% MMC			SF + 0.00025% MMC			SF + 0.000125% MMC			SF wo MMC
	Time in h	AV	SD	n	AV	SD	n	AV	SD	n	AV	SD	n	AV	SD	n		Time in h	AV	SD	n	AV	SD	n	AV	SD	n	AV	SD	n	AV	SD	n
	0	0.0138378	0.0158153	3	0.0161195	0.00551023	3	0.00847033	0.00666607	3	0.009639	0.00622754	3	0.015046	0.00980128	3		0	0.039655	0.0154098	3	0.0352397	0.0132767	3	0.034692	0.016829	3	0.087335	0.0403076	3	0.0231644	0.0102154	3
	0.5	0.0134937	0.0157431	3	0.017794	0.00806857	3	0.00878283	0.00697997	3	0.00917125	0.00589195	3	0.0148297	0.0097692	3		0.5	0.0387092	0.0150745	3	0.0344973	0.012972	3	0.0353337	0.0185219	3	0.0841698	0.0362264	3	0.0245374	0.0110267	3
	1	0.0117662	0.0131507	3	0.016152	0.00657928	3	0.00887	0.0062088	3	0.010169	0.00571085	3	0.014722	0.00963247	3		1	0.0387928	0.0135083	3	0.033074	0.0140666	3	0.0357427	0.0172987	3	0.0833077	0.0382795	3	0.0267266	0.0109296	3
	1.5	0.0126228	0.0128299	3	0.01719	0.00636762	3	0.00852633	0.00639831	3	0.0101865	0.00566407	3	0.0146037	0.0096038	3		1.5	0.0400623	0.0132936	3	0.0323167	0.0146775	3	0.0348085	0.0167965	3	0.0834435	0.0369769	3	0.0264508	0.0100807	3
	2	0.0126082	0.0126962	3	0.0172115	0.00636809	3	0.00882933	0.0061936	3	0.0105413	0.00604065	3	0.0146935	0.00957379	3		2	0.0412833	0.0118553	3	0.0320427	0.0154127	3	0.0346047	0.015466	3	0.0838615	0.0378485	3	0.024799	0.0112122	3
	2.5	0.013856	0.0156793	3	0.016897	0.00786893	3	0.00884867	0.00621135	3	0.0101352	0.00564785	3	0.0147513	0.00968551	3		2.5	0.041318	0.01278	3	0.0325907	0.0140081	3	0.0352663	0.0162326	3	0.0837803	0.0381723	3	0.0255052	0.01091	3
	3	0.0127265	0.0129002	3	0.0169672	0.00778315	3	0.00925183	0.00616344	3	0.010073	0.00558132	3	0.014691	0.00955069	3		3	0.0403303	0.0139324	3	0.0335233	0.0139671	3	0.035982	0.0156628	3	0.0852182	0.0374735	3	0.0242082	0.00989447	3
	3.5	0.0121872	0.0130457	3	0.0182195	0.00867432	3	0.00921617	0.00614814	3	0.0100702	0.00559409	3	0.0148213	0.00975311	3		3.5	0.0424443	0.0132824	3	0.03357	0.0139774	3	0.0359722	0.0160776	3	0.0857437	0.0392028	3	0.0241742	0.00999717	3
	4	0.0121617	0.0129201	3	0.0173687	0.0071425	3	0.00951267	0.00600682	3	0.010196	0.00572216	3	0.0159507	0.012154	3		4	0.041242	0.0144721	3	0.035496	0.0128763	3	0.0356863	0.0164413	3	0.0878727	0.0414578	3	0.024061	0.00978419	3
	4.5	0.012633	0.0126839	3	0.018191	0.00857425	3	0.00956683	0.00666727	3	0.0106727	0.00618011	3	0.0158417	0.0117945	3		4.5	0.0412148	0.0156735	3	0.0339507	0.0137564	3	0.0358718	0.0166739	3	0.0903912	0.0395928	3	0.0241776	0.00962273	3
	5	0.0125765	0.0125693	3	0.018113	0.0084864	3	0.00957583	0.00665729	3	0.010247	0.00575861	3	0.0158365	0.0116945	3		5	0.0413437	0.0164702	3	0.035091	0.0125305	3	0.0365387	0.0168815	3	0.0890485	0.0398169	3	0.023927	0.00974271	3
	5.5	0.0113683	0.00965759	3	0.0182793	0.00866752	3	0.009333	0.00693991	3	0.0101697	0.00569206	3	0.01413	0.00967602	3		5.5	0.0427715	0.0155986	3	0.034619	0.0132812	3	0.0368695	0.0170402	3	0.0890207	0.0384429	3	0.0242354	0.00980011	3
	6	0.0132462	0.0123619	3	0.0182785	0.00845181	3	0.00934933	0.00701537	3	0.010259	0.0057766	3	0.0148643	0.00980579	3		6	0.042106	0.0157243	3	0.034075	0.0140634	3	0.0371815	0.0170898	3	0.089395	0.0414733	3	0.0241006	0.00991241	3
	6.5	0.012666	0.0126806	3	0.0174958	0.00733647	3	0.00916767	0.00650679	3	0.0101965	0.00571666	3	0.0140133	0.00962121	3		6.5	0.0418707	0.0165515	3	0.033886	0.0138919	3	0.0377838	0.0181676	3	0.090825	0.0422099	3	0.0240824	0.00965907	3
	7	0.0134892	0.0126886	3	0.0163115	0.00832152	3	0.00920333	0.00648543	3	0.0102488	0.00569377	3	0.0146793	0.00956744	3		7	0.0420317	0.0165678	3	0.0354617	0.012208	3	0.036587	0.0168378	3	0.090173	0.0422416	3	0.0241004	0.00950806	3
	7.5	0.0132402	0.0123881	3	0.0171883	0.00979309	3	0.00870317	0.0062745	3	0.0102885	0.00569647	3	0.0154105	0.00982114	3		7.5	0.0434827	0.0130799	3	0.0344907	0.0141597	3	0.0365373	0.0152592	3	0.0935588	0.0404272	3	0.02523	0.0104774	3
	8	0.013287	0.0126209	3	0.0163832	0.00844894	3	0.00870133	0.00628754	3	0.0102005	0.00568835	3	0.0155202	0.00979601	3		8	0.0436592	0.0114709	3	0.0377137	0.0102575	3	0.0379507	0.0167393	3	0.0916303	0.0406934	3	0.0241192	0.00959429	3
	8.5	0.0128073	0.0126295	3	0.0164952	0.00857399	3	0.00878717	0.00638906	3	0.00952275	0.00615058	3	0.0147887	0.009578	3		8.5	0.043214	0.0126477	3	0.0354443	0.0096618	3	0.0385315	0.0189359	3	0.0895043	0.0400328	3	0.024309	0.00966848	3
	9	0.0140903	0.0123706	3	0.016482	0.00852814	3	0.00933483	0.00556962	3	0.00957225	0.00612187	3	0.0150805	0.00886586	3		9	0.046547	0.0156661	3	0.035382	0.00956733	3	0.0384322	0.0169951	3	0.0900505	0.0449948	3	0.0245582	0.0101926	3
	9.5	0.013449	0.0123208	3	0.0167895	0.00989334	3	0.009009	0.004863	3	0.009636	0.00616559	3	0.014616	0.00950508	3		9.5	0.046129	0.0153697	3	0.035093	0.0102697	3	0.0377863	0.0171196	3	0.090319	0.0452869	3	0.0263504	0.0122873	3
	10	0.0140122	0.0122498	3	0.0159367	0.00835985	3	0.009856	0.00486962	3	0.008941	0.00694719	3	0.0138212	0.00906283	3		10	0.047388	0.0152266	3	0.036124	0.00886273	3	0.0386383	0.0152205	3	0.0889928	0.0444844	3	0.0244524	0.0100945	3
	10.5	0.0121948	0.00943912	3	0.0160375	0.00839035	3	0.00897967	0.00489231	3	0.00892375	0.00691886	3	0.013289	0.00954807	3		10.5	0.0474648	0.0163584	3	0.0375497	0.00827187	3	0.0389142	0.0171031	3	0.088777	0.0430285	3	0.0255936	0.00739224	3
	11	0.0114355	0.0101586	3	0.0162608	0.0100082	3	0.00935067	0.00552616	3	0.009031	0.00701686	3	0.0139065	0.00930442	3		11	0.0528535	0.0120856	3	0.038778	0.008322	3	0.0379575	0.017277	3	0.0886517	0.0438028	3	0.0246496	0.00761601	3
	11.5	0.0134792	0.0125664	3	0.0153817	0.00836998	3	0.00969533	0.00485504	3	0.0090595	0.00702447	3	0.0119553	0.00689837	3		11.5	0.0522722	0.0122028	3	0.0389777	0.00861958	3	0.0384192	0.0180071	3	0.090817	0.0462589	3	0.0252754	0.00888221	3
	12	0.0127358	0.00925937	3	0.015147	0.01117	3	0.00933183	0.00515685	3	0.008637	0.00668658	3	0.0126887	0.00687899	3		12	0.0564158	0.010198	3	0.0398623	0.00887521	3	0.0372938	0.0158648	3	0.0873928	0.0461662	3	0.0247462	0.00631504	3
	12.5	0.0140277	0.0122403	3	0.0151905	0.011272	3	0.00936	0.00517488	3	0.00792825	0.00571398	3	0.0126645	0.00691847	3		12.5	0.0615407	0.0173974	3	0.0411863	0.0092181	3	0.0392638	0.0160908	3	0.085355	0.044015	3	0.0254586	0.00595824	3
	13	0.012089	0.00936287	3	0.014331	0.00968277	3	0.00969617	0.00481103	3	0.0086245	0.0050176	3	0.0126695	0.00683331	3		13	0.0655412	0.0164901	3	0.0403203	0.0108955	3	0.0399222	0.0179031	3	0.0843785	0.0426871	3	0.0254452	0.00597462	3
	13.5	0.0140067	0.0123738	3	0.0154627	0.00818319	3	0.00916417	0.00500786	3	0.00864425	0.00507476	3	0.0126653	0.00689045	3		13.5	0.0645625	0.0168087	3	0.0432207	0.00681377	3	0.038805	0.0184623	3	0.0843552	0.0449908	3	0.0262068	0.00739642	3
	14	0.013485	0.0125699	3	0.015596	0.00844086	3	0.00851983	0.00492415	3	0.00862575	0.0050647	3	0.012037	0.00690907	3		14	0.0700765	0.0209275	3	0.047725	0.00218436	3	0.038894	0.0188004	3	0.0874055	0.0456527	3	0.0274228	0.0084449	3
	14.5	0.0130152	0.0129517	3	0.0164207	0.00996047	3	0.00939033	0.0045637	3	0.00871325	0.0051699	3	0.012681	0.00673924	3		14.5	0.0764567	0.0213852	3	0.04693	0.0043672	3	0.040434	0.0212397	3	0.0864002	0.0452164	3	0.0268486	0.00740854	3
	15	0.0134693	0.0125508	3	0.0171225	0.00991145	3	0.00939283	0.00456973	3	0.008642	0.00517406	3	0.011986	0.00686508	3		15	0.0764163	0.0253852	3	0.0477873	0.00164477	3	0.0392827	0.0157186	3	0.0874803	0.0447971	3	0.0255426	0.00592753	3
	15.5	0.0120075	0.00963663	3	0.016416	0.00990394	3	0.0108368	0.00518624	3	0.00866325	0.00517685	3	0.0125125	0.00660535	3		15.5	0.0801728	0.0268129	3	0.0510593	0.00508797	3	0.0408032	0.0188582	3	0.0833337	0.0421578	3	0.0256798	0.00598462	3
	16	0.0118345	0.00634257	3	0.016402	0.0100419	3	0.0096905	0.00432613	3	0.008706	0.00514688	3	0.014069	0.00588018	3		16	0.0904603	0.0296029	3	0.0541943	0.00349638	3	0.0408905	0.0191248	3	0.0795882	0.0449062	3	0.0257784	0.0059966	3
	16.5	0.0125282	0.00922481	3	0.017323	0.00940898	3	0.0100875	0.00466311	3	0.00874375	0.00513476	3	0.0139113	0.00725014	3		16.5	0.0911417	0.0307135	3	0.053925	0.00651986	3	0.0426795	0.021388	3	0.0800575	0.0438892	3	0.0259772	0.00605718	3
	17	0.0119018	0.0054971	3	0.017825	0.0092356	3	0.00936617	0.0045122	3	0.0086735	0.00515448	3	0.0131588	0.00671915	3		17	0.093545	0.0235951	3	0.0556873	0.0098171	3	0.043094	0.0213271	3	0.0823467	0.0438626	3	0.025877	0.00637206	3
	17.5	0.0139435	0.00824614	3	0.0165025	0.00777042	3	0.0100067	0.00383025	3	0.00869625	0.00517315	3	0.0139645	0.00727845	3		17.5	0.104108	0.0312198	3	0.0536193	0.00961569	3	0.0429888	0.0212859	3	0.0799888	0.0448863	3	0.024789	0.00550678	3
	18	0.0131248	0.00841269	3	0.0166873	0.00955061	3	0.00972117	0.00431245	3	0.00867775	0.00512299	3	0.0138637	0.00716553	3		18	0.115413	0.0334058	3	0.060844	0.012892	3	0.042058	0.0207632	3	0.079644	0.0437355	3	0.0247502	0.00551529	3
	18.5	0.0135742	0.00815099	3	0.0164465	0.00763709	3	0.009059	0.00442318	3	0.00868675	0.00515961	3	0.0139158	0.00717036	3		18.5	0.119625	0.0384378	3	0.0570057	0.00585527	3	0.0440772	0.0188712	3	0.0800592	0.0377786	3	0.024755	0.00567547	3
	19	0.0142982	0.00781273	3	0.0166568	0.00951275	3	0.009733	0.00492476	3	0.00876825	0.00517044	3	0.0145195	0.00776745	3		19	0.129083	0.0338693	3	0.0576403	0.00711937	3	0.0424973	0.0202909	3	0.0764753	0.0390314	3	0.0246892	0.00548641	3
	19.5	0.0158785	0.00696187	3	0.015814	0.00773085	3	0.0104527	0.00486178	3	0.00920125	0.00572747	3	0.013802	0.00709134	3		19.5	0.136507	0.0334446	3	0.060626	0.00942099	3	0.0434363	0.0194943	3	0.079543	0.0392488	3	0.0239264	0.00430145	3
	20	0.016749	0.00684697	3	0.015418	0.0079036	3	0.0104468	0.00490432	3	0.00920075	0.00566735	3	0.0144832	0.00770004	3		20	0.140152	0.0485183	3	0.065064	0.0140912	3	0.0438747	0.0178317	3	0.0780285	0.0354022	3	0.023601	0.00430819	3
	20.5	0.0177838	0.00662763	3	0.0169527	0.00728567	3	0.0100492	0.00475097	3	0.00874275	0.0052141	3	0.0143827	0.00765388	3		20.5	0.150194	0.0403185	3	0.066671	0.0132861	3	0.042505	0.0178305	3	0.0778235	0.0395943	3	0.0237076	0.00414919	3
	21	0.0190857	0.00574509	3	0.0166	0.00584841	3	0.0109368	0.00471374	3	0.008766	0.00515541	3	0.0151842	0.00862926	3		21	0.157285	0.0433391	3	0.0684957	0.0151316	3	0.042611	0.0154181	3	0.0749288	0.0387898	3	0.023987	0.00431538	3
	21.5	0.019346	0.00588357	3	0.0166028	0.00592423	3	0.0101918	0.00456857	3	0.0080525	0.0058974	3	0.0158522	0.00952144	3		21.5	0.161293	0.0422152	3	0.0734083	0.0198679	3	0.0458458	0.0156827	3	0.0765752	0.0401118	3	0.024311	0.00442792	3
	22	0.0212177	0.00428789	3	0.0165285	0.00595188	3	0.0105953	0.00439534	3	0.00803825	0.00587532	3	0.0154068	0.00879689	3		22	0.17345	0.0485767	3	0.074817	0.017856	3	0.0455747	0.0159211	3	0.0778988	0.039395	3	0.0241754	0.00437734	3
	22.5	0.0252357	0.00292779	3	0.0170693	0.0060979	3	0.0110787	0.004449	3	0.00814475	0.00597583	3	0.0153695	0.00863187	3		22.5	0.185546	0.0532642	3	0.0780593	0.0220521	3	0.0465813	0.013666	3	0.0761488	0.0389342	3	0.0231878	0.00448	3
	23	0.025753	0.00448175	3	0.0177787	0.00418097	3	0.0116148	0.00391282	3	0.007349	0.00701415	3	0.0153525	0.00863996	3		23	0.189619	0.058435	3	0.079605	0.0266564	3	0.0506292	0.0185122	3	0.0724415	0.038834	3	0.0227002	0.00528286	3
	23.5	0.0274327	0.00486316	3	0.018701	0.00384889	3	0.0108867	0.00393147	3	0.00805925	0.0065351	3	0.0170502	0.00859754	3		23.5	0.205061	0.0617481	3	0.08627	0.0325479	3	0.0506728	0.0168015	3	0.073776	0.0352585	3	0.022885	0.00612379	3
	24	0.0307798	0.00397078	3	0.0197383	0.00401261	3	0.0111323	0.00401816	3	0.007406	0.00705381	3	0.0171388	0.00868425	3		24	0.213361	0.0596194	3	0.0875477	0.0334839	3	0.0510578	0.015762	3	0.072546	0.0315826	3	0.0234178	0.00664894	3
	24.5	0.0331888	0.00543648	3	0.0209858	0.00648317	3	0.0115102	0.00394018	3	0.0073635	0.00702994	3	0.0171455	0.00879241	3		24.5	0.225969	0.0691283	3	0.0933887	0.0386025	3	0.0494923	0.013178	3	0.0693027	0.0263123	3	0.02352	0.00643638	3
	25	0.0350068	0.00625533	3	0.0224295	0.00794598	3	0.0111708	0.00395184	3	0.007286	0.00694606	3	0.0164405	0.00776322	3		25	0.231305	0.0627019	3	0.0963467	0.0408404	3	0.0525567	0.0138529	3	0.0744973	0.032061	3	0.0233068	0.00631245	3
	25.5	0.0378175	0.00966201	3	0.0224507	0.00837914	3	0.0118277	0.00406119	3	0.00737425	0.0070172	3	0.0189925	0.00944511	3		25.5	0.23368	0.0610217	3	0.10444	0.0457824	3	0.053656	0.0121946	3	0.0716418	0.027232	3	0.0229306	0.00502473	3
	26	0.042816	0.00779642	3	0.0236648	0.00900587	3	0.0126132	0.00416559	3	0.007371	0.00702334	3	0.0174338	0.0116411	3		26	0.25504	0.0693499	3	0.114096	0.0524489	3	0.055442	0.0160643	3	0.073028	0.0292747	3	0.0228446	0.00521803	3
	26.5	0.048427	0.00965396	3	0.0223507	0.00714729	3	0.012271	0.00390993	3	0.007327	0.0069796	3	0.018503	0.0108358	3		26.5	0.265237	0.0655712	3	0.113108	0.0501382	3	0.0584608	0.0119275	3	0.0731775	0.0297162	3	0.0228284	0.0051504	3
	27	0.0518703	0.0141873	3	0.0245633	0.00941127	3	0.01256	0.00423885	3	0.00775025	0.00745321	3	0.0185165	0.0107974	3		27	0.273501	0.0658468	3	0.118832	0.0601414	3	0.06488	0.0182461	3	0.0774567	0.0289381	3	0.0227228	0.00502341	3
	27.5	0.0560795	0.0159378	3	0.0241545	0.00921457	3	0.0134108	0.0039155	3	0.007769	0.00746282	3	0.0178027	0.00970142	3		27.5	0.286305	0.0723574	3	0.132556	0.0727573	3	0.0649488	0.020167	3	0.077458	0.0286195	3	0.0229512	0.00508623	3
	28	0.0598108	0.0161149	3	0.0287318	0.0140389	3	0.0136973	0.00430806	3	0.00729875	0.00693099	3	0.018493	0.0108485	3		28	0.301209	0.071798	3	0.134181	0.0747542	3	0.0672922	0.0199128	3	0.0722288	0.0255667	3	0.0228214	0.0050781	3
	28.5	0.0644917	0.0169791	3	0.0293698	0.0111956	3	0.0147168	0.00486846	3	0.00734475	0.00698739	3	0.0182952	0.0107078	3		28.5	0.303785	0.0701654	3	0.137962	0.0791257	3	0.0692348	0.0165594	3	0.0739438	0.0223275	3	0.0228562	0.00507869	3
	29	0.0675698	0.0133863	3	0.0313335	0.0151056	3	0.0145248	0.00452266	3	0.007749	0.00745793	3	0.0183705	0.010762	3		29	0.32664	0.075932	3	0.143343	0.0845259	3	0.0742502	0.020078	3	0.0771142	0.028851	3	0.0267648	0.00663806	3
	29.5	0.0709025	0.0147822	3	0.034638	0.0191754	3	0.0161002	0.00582162	3	0.00734775	0.00696984	3	0.0181163	0.010379	3		29.5	0.32716	0.0775549	3	0.151026	0.091872	3	0.073156	0.0193503	3	0.079851	0.0294777	3	0.0264434	0.00894295	3
	30	0.0754178	0.0190055	3	0.0363632	0.0227367	3	0.0158132	0.00541521	3	0.00727625	0.00691297	3	0.0183165	0.0105338	3		30	0.369468	0.0883083	3	0.158256	0.0997164	3	0.0791743	0.0206971	3	0.0813435	0.0320227	3	0.0272934	0.00851367	3
	30.5	0.0863698	0.0195263	3	0.036584	0.023194	3	0.016475	0.00615006	3	0.007278	0.00692058	3	0.0183108	0.0107467	3		30.5	0.376312	0.086165	3	0.157612	0.100524	3	0.0786035	0.021106	3	0.079428	0.0311877	3	0.0277822	0.00992471	3
	31	0.0965238	0.0251523	3	0.0390382	0.0249997	3	0.0169648	0.00648427	3	0.007254	0.0069027	3	0.021363	0.016256	3		31	0.395675	0.0957993	3	0.157256	0.101746	3	0.0827583	0.0235487	3	0.0812323	0.0277713	3	0.027032	0.00993131	3
	31.5	0.108826	0.0211449	3	0.0412807	0.027191	3	0.0172323	0.00685325	3	0.00726	0.00691966	3	0.0193632	0.0127682	3		31.5	0.405696	0.0926767	3	0.165248	0.104054	3	0.0896103	0.025179	3	0.081006	0.0276117	3	0.0257032	0.0086185	3
	32	0.110019	0.0179079	3	0.0441957	0.0326547	3	0.0189928	0.0072683	3	0.0076615	0.00737014	3	0.0206325	0.0148924	3		32	0.410005	0.0974357	3	0.172052	0.115219	3	0.0860967	0.0240894	3	0.083097	0.0282057	3	0.025575	0.0085147	3
	32.5	0.122208	0.0179365	3	0.0475142	0.037012	3	0.0185455	0.007045	3	0.007989	0.00579501	3	0.021261	0.0159834	3		32.5	0.43464	0.09314	3	0.189116	0.130121	3	0.0911677	0.0261688	3	0.079173	0.0261036	3	0.0277452	0.0104159	3
	33	0.131831	0.0167925	3	0.050452	0.042715	3	0.0213593	0.00963104	3	0.00847625	0.00632143	3	0.0228343	0.0195428	3		33	0.451165	0.0906212	3	0.190647	0.125362	3	0.09063	0.0236982	3	0.0813737	0.0309746	3	0.031828	0.0143825	3
	33.5	0.148141	0.018879	3	0.0534408	0.0478731	3	0.0247138	0.0125524	3	0.0080535	0.00583838	3	0.0219025	0.0155246	3		33.5	0.474289	0.0884576	3	0.202136	0.139035	3	0.0937942	0.0198699	3	0.080776	0.0312308	3	0.0326226	0.0148481	3
	34	0.156046	0.0190735	3	0.0569858	0.0524985	3	0.0252903	0.0116131	3	0.010358	0.00697766	3	0.0239305	0.0191016	3		34	0.495143	0.0981118	3	0.206145	0.145781	3	0.0975033	0.0198284	3	0.082989	0.033483	3	0.0333282	0.0154599	3
	34.5	0.172994	0.0285997	3	0.057923	0.0558139	3	0.0255678	0.0126463	3	0.0103285	0.00695106	3	0.0242872	0.0200079	3		34.5	0.5131	0.0975332	3	0.210491	0.146281	3	0.0964817	0.0200927	3	0.0850672	0.0312247	3	0.0370142	0.0204962	3
	35	0.186968	0.0272366	3	0.0617542	0.0599311	3	0.0272262	0.0135487	3	0.0107705	0.00613497	3	0.0245672	0.0205095	3		35	0.526769	0.0958037	3	0.219426	0.155202	3	0.100277	0.0204362	3	0.0836195	0.0322859	3	0.0357756	0.0178539	3
	35.5	0.198032	0.0318995	3	0.0652685	0.0622771	3	0.0300197	0.0159109	3	0.0120427	0.00781577	3	0.024169	0.0198423	3		35.5	0.535389	0.094497	3	0.22969	0.167776	3	0.106947	0.0158169	3	0.0843415	0.0310215	3	0.0366402	0.018221	3
	36	0.202666	0.0336479	3	0.071386	0.070261	3	0.0313227	0.0158412	3	0.0123375	0.00896029	3	0.024284	0.0201042	3		36	0.546213	0.0952427	3	0.238825	0.169603	3	0.109512	0.0146359	3	0.085358	0.0295049	3	0.038599	0.0200595	3
	36.5	0.214281	0.0356407	3	0.0771985	0.0782222	3	0.033497	0.0168351	3	0.011621	0.00719196	3	0.0240615	0.0199107	3		36.5	0.556838	0.095839	3	0.244513	0.17987	3	0.116374	0.0150981	3	0.0876547	0.033189	3	0.0391394	0.0207654	3
	37	0.220081	0.0415134	3	0.0803767	0.0769206	3	0.035934	0.0179742	3	0.0116212	0.00719094	3	0.0227615	0.0178132	3		37	0.582485	0.0954124	3	0.248336	0.184951	3	0.119543	0.0115023	3	0.0884035	0.0318617	3	0.0394388	0.0211558	3
	37.5	0.229677	0.0438149	3	0.0840145	0.0859018	3	0.0380382	0.0191158	3	0.0118845	0.00964604	3	0.0240407	0.02011	3		37.5	0.59942	0.095583	3	0.255883	0.182277	3	0.123661	0.0148515	3	0.088842	0.0329189	3	0.0394468	0.0210915	3
	38	0.241452	0.0505216	3	0.0931727	0.0937093	3	0.041582	0.0208813	3	0.011882	0.0097097	3	0.0244427	0.0234206	3		38	0.618586	0.090116	3	0.265561	0.195533	3	0.126093	0.0117505	3	0.086311	0.0290791	3	0.0393416	0.0210406	3
	38.5	0.254121	0.0506781	3	0.0948275	0.0974879	3	0.0418787	0.0203528	3	0.0107782	0.00849554	3	0.0257467	0.023425	3		38.5	0.612689	0.0801089	3	0.277209	0.207222	3	0.126453	0.0147871	3	0.0904715	0.0317852	3	0.0401488	0.0219798	3
	39	0.261098	0.0453885	3	0.098319	0.0992693	3	0.0460742	0.0258518	3	0.0122205	0.00795268	3	0.025307	0.0226193	3		39	0.637605	0.0853438	3	0.283202	0.20888	3	0.129617	0.0136434	3	0.0913175	0.0283406	3	0.041391	0.0226299	3
	39.5	0.277788	0.0575241	3	0.105094	0.102329	3	0.0493868	0.0271259	3	0.0121967	0.00782774	3	0.026087	0.0268015	3		39.5	0.664096	0.087778	3	0.293838	0.212069	3	0.135925	0.011882	3	0.093213	0.0328549	3	0.0412402	0.0236515	3
	40	0.287641	0.069608	3	0.113842	0.113569	3	0.0551523	0.029221	3	0.011719	0.00743082	3	0.0258815	0.0263952	3		40	0.665639	0.08132	3	0.303474	0.21577	3	0.131331	0.0128958	3	0.0911525	0.0326343	3	0.0440986	0.0255636	3
	40.5	0.299771	0.0628409	3	0.117805	0.119586	3	0.0568003	0.0299055	3	0.0123167	0.00793478	3	0.0261452	0.026886	3		40.5	0.677549	0.0831907	3	0.312846	0.219392	3	0.141312	0.00818569	3	0.0894102	0.033158	3	0.0473348	0.0287641	3
	41	0.305401	0.0617962	3	0.124777	0.126257	3	0.062268	0.0311386	3	0.012815	0.00852641	3	0.02646	0.0274802	3		41	0.696235	0.0821577	3	0.320134	0.231564	3	0.144124	0.0136094	3	0.0873965	0.0310968	3	0.0472798	0.0283134	3
	41.5	0.32961	0.0698724	3	0.132019	0.128608	3	0.0645967	0.0323923	3	0.0123173	0.00799652	3	0.026838	0.0256026	3		41.5	0.716548	0.0741767	3	0.333566	0.239544	3	0.153356	0.0148763	3	0.0898	0.0312301	3	0.0488892	0.0310945	3
	42	0.340963	0.075953	3	0.144898	0.14053	3	0.0695042	0.0355876	3	0.0127633	0.00848461	3	0.0265685	0.027739	3		42	0.728353	0.0752201	3	0.340507	0.239553	3	0.157329	0.0155334	3	0.0916305	0.0324411	3	0.0481308	0.030128	3
	42.5	0.338708	0.0797635	3	0.152714	0.142358	3	0.0700085	0.0365412	3	0.012812	0.00853945	3	0.0300108	0.0291577	3		42.5	0.727575	0.0751669	3	0.349742	0.240973	3	0.161066	0.0187878	3	0.0923122	0.0328088	3	0.0518344	0.033203	3
	43	0.362351	0.0808216	3	0.164036	0.151619	3	0.0759717	0.0397265	3	0.0128548	0.00854692	3	0.0279273	0.0306153	3		43	0.741001	0.0626081	3	0.373796	0.267711	3	0.170205	0.0191392	3	0.0910705	0.0335133	3	0.050975	0.033303	3
	43.5	0.379653	0.0736526	3	0.175984	0.166371	3	0.0823068	0.0441602	3	0.0132113	0.00905366	3	0.0295242	0.0309371	3		43.5	0.757609	0.0664617	3	0.373636	0.256814	3	0.176912	0.0195203	3	0.0919503	0.0358377	3	0.0581706	0.0386175	3
	44	0.391226	0.0830611	3	0.182228	0.167571	3	0.08558	0.0456629	3	0.0142875	0.0100629	3	0.0308592	0.0334675	3		44	0.776563	0.0622991	3	0.380635	0.266653	3	0.184578	0.027784	3	0.0930915	0.0369432	3	0.059368	0.0398005	3
	44.5	0.399888	0.0831134	3	0.190475	0.174703	3	0.0886875	0.0490004	3	0.0150372	0.00935712	3	0.0309272	0.0363546	3		44.5	0.781618	0.0523709	3	0.395461	0.262479	3	0.196414	0.0269093	3	0.0940442	0.039635	3	0.0591058	0.0406144	3
	45	0.407237	0.0884164	3	0.211089	0.196002	3	0.0933998	0.0483271	3	0.0155232	0.0101138	3	0.0292253	0.0330686	3		45	0.791749	0.0585972	3	0.407228	0.266314	3	0.193862	0.0372366	3	0.0945985	0.0400179	3	0.0580408	0.0388662	3
	45.5	0.421647	0.0843703	3	0.219401	0.194883	3	0.0981605	0.0491608	3	0.0153948	0.0116377	3	0.0300825	0.0374462	3		45.5	0.807094	0.0563909	3	0.410679	0.27262	3	0.202906	0.0346828	3	0.0946455	0.0374703	3	0.0612574	0.0428951	3
	46	0.437772	0.0815516	3	0.221653	0.198883	3	0.103966	0.0505211	3	0.0149243	0.0100684	3	0.0325935	0.0376609	3		46	0.815325	0.0498976	3	0.420993	0.285181	3	0.215972	0.0340543	3	0.0932978	0.0393124	3	0.062109	0.0429733	3
	46.5	0.448101	0.0773348	3	0.236161	0.208957	3	0.107855	0.0536175	3	0.017246	0.01166	3	0.0313145	0.0353993	3		46.5	0.815887	0.052771	3	0.436008	0.289602	3	0.224536	0.0324972	3	0.0948615	0.0411219	3	0.0627958	0.0423362	3
	47	0.464509	0.0746976	3	0.244861	0.222395	3	0.113871	0.0528777	3	0.0173167	0.0117143	3	0.0318628	0.0410742	3		47	0.826077	0.0494976	3	0.438861	0.297086	3	0.232315	0.0399287	3	0.0962903	0.0402065	3	0.0676102	0.0463286	3
	47.5	0.48304	0.0783217	3	0.251981	0.225422	3	0.122655	0.0586026	3	0.0181005	0.00986357	3	0.0340997	0.0451786	3		47.5	0.844117	0.0508198	3	0.455949	0.299648	3	0.238946	0.0345699	3	0.099599	0.0388846	3	0.07028	0.0488546	3
	48	0.495954	0.0791234	3	0.25981	0.232471	3	0.126927	0.0629793	3	0.0198847	0.00784773	3	0.0342872	0.0432569	3		48	0.850113	0.0509441	3	0.466274	0.308626	3	0.245934	0.0383596	3	0.09999	0.0423898	3	0.0715156	0.0499586	3
	48.5	0.505825	0.0787555	3	0.26996	0.240525	3	0.13481	0.0678878	3	0.0212608	0.0112267	3	0.032269	0.0445832	3		48.5	0.862889	0.0396725	3	0.477668	0.303305	3	0.252342	0.0355312	3	0.100035	0.043413	3	0.07186	0.0511618	3
	49	0.514635	0.0866535	3	0.283213	0.237065	3	0.140151	0.0693178	3	0.0214302	0.0103254	3	0.0333762	0.0442454	3		49	0.858116	0.0397189	3	0.480756	0.307048	3	0.262901	0.0365044	3	0.0990218	0.0422208	3	0.0728252	0.0484412	3
	49.5	0.524156	0.0942897	3	0.28744	0.241433	3	0.1432	0.0729491	3	0.0218008	0.0109579	3	0.033963	0.0432358	3		49.5	0.870244	0.0372748	3	0.487873	0.316184	3	0.262685	0.0403504	3	0.0971842	0.0401469	3	0.0766698	0.052364	3
	50	0.537155	0.0830526	3	0.298479	0.252505	3	0.152551	0.0739408	3	0.0221252	0.0124929	3	0.0341438	0.0458683	3		50	0.880271	0.0303624	3	0.491106	0.31808	3	0.2735	0.0459918	3	0.098979	0.0419457	3	0.0775076	0.0526334	3
	50.5	0.549534	0.0802636	3	0.311565	0.259967	3	0.16316	0.0790851	3	0.022434	0.0124845	3	0.0336377	0.0449366	3		50.5	0.876445	0.0289467	3	0.509014	0.312983	3	0.287376	0.0475337	3	0.101836	0.0400903	3	0.0757278	0.0513497	3
	51	0.558609	0.091661	3	0.320001	0.260725	3	0.173983	0.0846883	3	0.0219398	0.0118135	3	0.0333797	0.0444155	3		51	0.888132	0.0258484	3	0.515146	0.312128	3	0.29434	0.0519306	3	0.103609	0.0418749	3	0.0780756	0.0536828	3
	51.5	0.565718	0.0927078	3	0.329797	0.260438	3	0.182378	0.0819132	3	0.0240995	0.0142183	3	0.0325952	0.0428407	3		51.5	0.887519	0.0291506	3	0.516771	0.330995	3	0.304152	0.0528702	3	0.105159	0.043158	3	0.078176	0.0544431	3
	52	0.580643	0.0944295	3	0.341759	0.263302	3	0.192667	0.0866402	3	0.0250563	0.0154013	3	0.033969	0.0431232	3		52	0.909604	0.0225741	3	0.530735	0.321119	3	0.299775	0.0567835	3	0.107181	0.0459157	3	0.081567	0.0579559	3
	52.5	0.591465	0.0815555	3	0.342606	0.271818	3	0.206049	0.0953585	3	0.026122	0.0123518	3	0.0349177	0.0477132	3		52.5	0.90785	0.0235869	3	0.542917	0.321524	3	0.31208	0.0586282	3	0.105162	0.0461377	3	0.081134	0.0567149	3
	53	0.602643	0.0905194	3	0.360293	0.276278	3	0.220404	0.102357	3	0.0261355	0.0122465	3	0.0348468	0.047191	3		53	0.914724	0.0181023	3	0.549323	0.325496	3	0.326542	0.0596695	3	0.106155	0.0459467	3	0.085938	0.0617326	3
	53.5	0.604605	0.0747053	3	0.369312	0.281345	3	0.223347	0.101155	3	0.0267763	0.0127728	3	0.0339235	0.0452329	3		53.5	0.914646	0.0251694	3	0.550473	0.325805	3	0.323985	0.0580463	3	0.106031	0.0465668	3	0.0832906	0.0573363	3
	54	0.623248	0.0991419	3	0.382868	0.284292	3	0.236022	0.104939	3	0.0288123	0.0135109	3	0.0349533	0.0476854	3		54	0.922702	0.0222079	3	0.555139	0.332847	3	0.337342	0.056909	3	0.111928	0.0465784	3	0.0828356	0.0567163	3
	54.5	0.652226	0.0791194	3	0.387656	0.284885	3	0.251618	0.106219	3	0.030459	0.0149729	3	0.036454	0.0480502	3		54.5	0.924787	0.0186934	3	0.566588	0.332565	3	0.352748	0.0613297	3	0.107067	0.0471499	3	0.0842896	0.0596455	3
	55	0.662733	0.0875567	3	0.412863	0.291836	3	0.254295	0.105354	3	0.0306328	0.0137325	3	0.0364573	0.0459569	3		55	0.924027	0.0272118	3	0.577447	0.330275	3	0.358696	0.057656	3	0.107515	0.0476681	3	0.0860588	0.0604025	3
	55.5	0.664239	0.0764497	3	0.417074	0.294158	3	0.259787	0.110127	3	0.0299867	0.0129143	3	0.0352903	0.043503	3		55.5	0.933263	0.0238471	3	0.580377	0.334302	3	0.363327	0.0554435	3	0.109602	0.0503841	3	0.0893536	0.0641556	3
	56	0.672773	0.0809568	3	0.423961	0.292389	3	0.267409	0.105979	3	0.03374	0.014408	3	0.0374567	0.0450662	3		56	0.934197	0.022489	3	0.596595	0.320341	3	0.368273	0.0631502	3	0.112528	0.0517643	3	0.09188	0.0660762	3
	56.5	0.687318	0.0822864	3	0.431164	0.296135	3	0.276476	0.110514	3	0.035431	0.0165571	3	0.0353732	0.0436173	3		56.5	0.937254	0.0227808	3	0.609151	0.311884	3	0.375335	0.0653578	3	0.111957	0.0523059	3	0.0944264	0.0679395	3
	57	0.705276	0.0880952	3	0.440903	0.299712	3	0.284272	0.106637	3	0.036576	0.0164892	3	0.0367012	0.0461614	3		57	0.943754	0.018684	3	0.608217	0.324515	3	0.379223	0.0605378	3	0.112568	0.0521905	3	0.089368	0.0644825	3
	57.5	0.709348	0.091236	3	0.456215	0.302481	3	0.290911	0.104828	3	0.0389777	0.0168082	3	0.036705	0.0437976	3		57.5	0.943826	0.0200394	3	0.627149	0.316239	3	0.396033	0.072442	3	0.114272	0.0498855	3	0.0888558	0.0666741	3
	58	0.711997	0.0932597	3	0.463269	0.297785	3	0.306383	0.111786	3	0.0379398	0.0160024	3	0.0379027	0.0463365	3		58	0.938323	0.0200554	3	0.633572	0.31739	3	0.404715	0.0755887	3	0.11371	0.0537814	3	0.0939556	0.0707471	3
	58.5	0.731202	0.0887065	3	0.472074	0.301616	3	0.31671	0.114454	3	0.0412098	0.0159325	3	0.0374468	0.0464562	3		58.5	0.946845	0.0191342	3	0.648753	0.306853	3	0.411038	0.0778259	3	0.11553	0.05818	3	0.0957872	0.0730152	3
	59	0.736772	0.0843437	3	0.490539	0.303505	3	0.329237	0.111649	3	0.040165	0.0190387	3	0.0383623	0.0456397	3		59	0.942656	0.0218495	3	0.654625	0.305757	3	0.414054	0.0852601	3	0.117911	0.0604038	3	0.0983188	0.0764193	3
	59.5	0.742868	0.0851297	3	0.49744	0.305339	3	0.337096	0.113906	3	0.0423928	0.0185687	3	0.038564	0.0460773	3		59.5	0.947724	0.0184995	3	0.664072	0.307175	3	0.416758	0.0881917	3	0.117751	0.0551027	3	0.0984816	0.0767656	3
	60	0.754299	0.0812549	3	0.503374	0.310791	3	0.354923	0.121781	3	0.0414218	0.0184243	3	0.036903	0.0450364	3		60	0.95094	0.0157514	3	0.676759	0.29819	3	0.421244	0.0867663	3	0.116336	0.0565324	3	0.0991502	0.0776937	3
	60.5	0.765983	0.0869723	3	0.511425	0.314823	3	0.364775	0.123228	3	0.0459005	0.0196512	3	0.0383475	0.0460337	3		60.5	0.964799	0.0099524	3	0.684551	0.298891	3	0.433847	0.0863213	3	0.11459	0.0559102	3	0.0971264	0.0754935	3
	61	0.774078	0.0839967	3	0.516881	0.305138	3	0.373489	0.119524	3	0.044157	0.0227906	3	0.0375073	0.0460436	3		61	0.96624	0.0113863	3	0.690596	0.294378	3	0.442285	0.0780132	3	0.112893	0.0590653	3	0.100837	0.0783856	3
	61.5	0.782369	0.0833537	3	0.526366	0.305766	3	0.376928	0.123659	3	0.0489897	0.0219708	3	0.0387983	0.0465479	3		61.5	0.963706	0.0141296	3	0.700883	0.293178	3	0.447549	0.0847979	3	0.11647	0.0576811	3	0.099963	0.0773861	3
	62	0.790373	0.0756127	3	0.539883	0.300976	3	0.394126	0.129538	3	0.050508	0.0273301	3	0.0401175	0.0512666	3		62	0.963572	0.0165904	3	0.706289	0.28286	3	0.465222	0.0827194	3	0.118243	0.0609201	3	0.0992308	0.0774077	3
	62.5	0.791937	0.0886795	3	0.555598	0.296327	3	0.400528	0.12308	3	0.050192	0.0250558	3	0.0399982	0.0509239	3		62.5	0.964362	0.022815	3	0.717937	0.273381	3	0.45704	0.0841094	3	0.121812	0.052101	3	0.101564	0.0789053	3
	63	0.804867	0.0788425	3	0.570381	0.297455	3	0.414785	0.116729	3	0.05174	0.0275057	3	0.0395633	0.0482075	3		63	0.966997	0.0143931	3	0.725011	0.275437	3	0.474046	0.0887195	3	0.121675	0.0514309	3	0.104512	0.082199	3
	63.5	0.820228	0.0805026	3	0.575654	0.291338	3	0.428637	0.117145	3	0.052883	0.0282922	3	0.0388742	0.0531179	3		63.5	0.968055	0.0172343	3	0.727367	0.274158	3	0.48228	0.0845406	3	0.123628	0.0489018	3	0.100945	0.0778434	3
	64	0.815466	0.0807619	3	0.583303	0.29559	3	0.435818	0.120229	3	0.0554275	0.0304302	3	0.03791	0.0485528	3		64	0.968938	0.0208632	3	0.735401	0.267649	3	0.487028	0.0892445	3	0.127182	0.0476961	3	0.104257	0.0816687	3
	64.5	0.826247	0.0732545	3	0.592661	0.288021	3	0.445907	0.123967	3	0.0591792	0.030375	3	0.0385093	0.0525931	3		64.5	0.972212	0.0162115	3	0.737965	0.267258	3	0.499682	0.0874993	3	0.129292	0.0484491	3	0.102778	0.0800202	3
	65	0.834024	0.0768766	3	0.605793	0.280985	3	0.455389	0.126818	3	0.06076	0.0249915	3	0.0385603	0.0527864	3		65	0.975843	0.0160865	3	0.748833	0.257451	3	0.510653	0.0893407	3	0.131686	0.0494071	3	0.10472	0.0819891	3
	65.5	0.840881	0.0716723	3	0.612831	0.28235	3	0.468229	0.13173	3	0.0624705	0.0255529	3	0.0385883	0.0527635	3		65.5	0.977482	0.015711	3	0.755468	0.254481	3	0.516838	0.0824642	3	0.129719	0.0448172	3	0.104746	0.082263	3
	66	0.841803	0.0825259	3	0.613328	0.278024	3	0.478855	0.131248	3	0.0641873	0.0272571	3	0.0392752	0.0539353	3		66	0.978013	0.0157862	3	0.75848	0.256843	3	0.522445	0.0887991	3	0.134313	0.0465248	3	0.110501	0.0881081	3
	66.5	0.843972	0.0784323	3	0.620982	0.279269	3	0.481929	0.13047	3	0.0641078	0.0283832	3	0.0403483	0.0562261	3		66.5	0.972777	0.0204176	3	0.760203	0.269275	3	0.533779	0.0894139	3	0.130641	0.0417395	3	0.104804	0.0813087	3
	67	0.860532	0.0689036	3	0.633458	0.285009	3	0.485911	0.130672	3	0.0660383	0.0285119	3	0.0397695	0.0549897	3		67	0.980003	0.00764145	3	0.777627	0.246558	3	0.528788	0.0836665	3	0.132956	0.0464295	3	0.107317	0.0844017	3
	67.5	0.867334	0.069965	3	0.639954	0.275358	3	0.499328	0.131064	3	0.0676142	0.0314191	3	0.0432475	0.0588437	3		67.5	0.975577	0.016475	3	0.782773	0.236269	3	0.551345	0.0995842	3	0.139106	0.0478893	3	0.106996	0.0840524	3
	68	0.867762	0.0718228	3	0.641493	0.27684	3	0.497477	0.130013	3	0.0711165	0.0338616	3	0.0425868	0.0607307	3		68	0.975442	0.024151	3	0.776183	0.258769	3	0.548195	0.0921279	3	0.140337	0.0523752	3	0.109814	0.0854982	3
	68.5	0.875439	0.0679688	3	0.660749	0.267554	3	0.509647	0.129702	3	0.0729368	0.0323545	3	0.042027	0.0596427	3		68.5	0.980609	0.0149378	3	0.791849	0.239216	3	0.559767	0.0926997	3	0.144972	0.0496748	3	0.109807	0.0875142	3
	69	0.882101	0.0633332	3	0.67421	0.264293	3	0.526995	0.139222	3	0.0758952	0.0359601	3	0.0420722	0.0596004	3		69	0.977881	0.0171776	3	0.805679	0.221673	3	0.574946	0.103572	3	0.145112	0.0559028	3	0.110172	0.0876759	3
	69.5	0.881698	0.0648849	3	0.670952	0.270046	3	0.531528	0.132715	3	0.0769205	0.0356331	3	0.0423765	0.0601184	3		69.5	0.983822	0.0110491	3	0.800745	0.223233	3	0.576353	0.101629	3	0.142248	0.0494602	3	0.10756	0.0856878	3
	70	0.885138	0.0656448	3	0.67943	0.272005	3	0.536465	0.144214	3	0.0763998	0.0350394	3	0.0434927	0.05973	3		70	0.982731	0.0135496	3	0.804888	0.235927	3	0.581596	0.104468	3	0.143722	0.0525538	3	0.109727	0.0869742	3
	70.5	0.890776	0.0621025	3	0.680737	0.275779	3	0.550984	0.139845	3	0.0805852	0.0343724	3	0.042653	0.0606546	3		70.5	0.982293	0.0112839	3	0.812888	0.235244	3	0.588597	0.0990246	3	0.148321	0.061306	3	0.109674	0.087477	3
	71	0.895041	0.0589667	3	0.68568	0.266479	3	0.566015	0.142079	3	0.0786365	0.0351083	3	0.0427327	0.0583493	3		71	0.982877	0.0116141	3	0.821908	0.207783	3	0.594541	0.0916451	3	0.145226	0.0588353	3	0.108745	0.0876275	3
	71.5	0.894351	0.0614959	3	0.692715	0.261908	3	0.569433	0.1353	3	0.080112	0.0357724	3	0.0424822	0.0578804	3		71.5	0.984856	0.0140368	3	0.827321	0.213233	3	0.603541	0.0952731	3	0.147435	0.059207	3	0.111812	0.0888916	3
	72	0.901574	0.0583412	3	0.70151	0.257346	3	0.583711	0.134656	3	0.083188	0.0363837	3	0.041948	0.0568662	3		72	0.983537	0.0131659	3	0.821004	0.23166	3	0.612219	0.101051	3	0.151459	0.0583598	3	0.112329	0.0906589	3
	72.5	0.899541	0.0622953	3	0.707458	0.25799	3	0.592458	0.139005	3	0.0844055	0.0365469	3	0.0425475	0.0555208	3		72.5	0.983757	0.014119	3	0.844687	0.203842	3	0.620092	0.0976772	3	0.147543	0.060547	3	0.110285	0.08837	3
	73	0.899788	0.0621042	3	0.715832	0.257267	3	0.605571	0.136647	3	0.0879645	0.036884	3	0.0420995	0.0546693	3		73	0.984694	0.0122751	3	0.847305	0.19977	3	0.630799	0.100171	3	0.148883	0.0616931	3	0.111252	0.0891902	3
	73.5	0.905228	0.0577398	3	0.718199	0.25086	3	0.605894	0.130622	3	0.0955847	0.0473397	3	0.043584	0.057661	3		73.5	0.986008	0.0101316	3	0.851557	0.191156	3	0.636964	0.104482	3	0.151813	0.0544032	3	0.109165	0.0875654	3
	74	0.903142	0.0561235	3	0.721736	0.242389	3	0.618568	0.133226	3	0.091447	0.0407327	3	0.0433547	0.0570937	3		74	0.983754	0.0123445	3	0.849759	0.198517	3	0.658353	0.101993	3	0.155009	0.0581285	3	0.110932	0.0900239	3
	74.5	0.912582	0.0515961	3	0.727175	0.243444	3	0.622226	0.14023	3	0.101394	0.0497612	3	0.0438713	0.0583602	3		74.5	0.989794	0.00766927	3	0.849963	0.201396	3	0.663458	0.092224	3	0.152993	0.0602472	3	0.109672	0.089385	3
	75	0.909755	0.0517066	3	0.728993	0.244447	3	0.637335	0.13654	3	0.102468	0.0504012	3	0.0438845	0.0583517	3		75	0.988755	0.00697674	3	0.846578	0.205522	3	0.670568	0.099481	3	0.147779	0.0605642	3	0.111794	0.0906506	3
	75.5	0.914892	0.0502718	3	0.741344	0.234124	3	0.644683	0.139383	3	0.105889	0.0521228	3	0.0455945	0.0594709	3		75.5	0.986574	0.013148	3	0.863384	0.186048	3	0.674406	0.0980877	3	0.155392	0.0655486	3	0.111236	0.0886339	3
	76	0.919976	0.0532434	3	0.741461	0.237744	3	0.651861	0.134873	3	0.11095	0.0505715	3	0.0431643	0.054421	3		76	0.991266	0.00647856	3	0.851922	0.203575	3	0.677675	0.0960145	3	0.157502	0.0543959	3	0.109513	0.0882068	3
	76.5	0.916973	0.0557627	3	0.745744	0.237008	3	0.65778	0.133855	3	0.113676	0.0490444	3	0.0441118	0.0537146	3		76.5	0.98463	0.0148279	3	0.862221	0.189233	3	0.69128	0.0900558	3	0.156459	0.0583449	3	0.107437	0.086749	3
	77	0.92284	0.0506533	3	0.755325	0.22922	3	0.659938	0.139047	3	0.114079	0.0499247	3	0.0451435	0.0535182	3		77	0.989201	0.00996837	3	0.870348	0.178196	3	0.686669	0.0981957	3	0.160389	0.0668701	3	0.110527	0.0892711	3
	77.5	0.923291	0.0508781	3	0.758315	0.226791	3	0.668254	0.137126	3	0.113947	0.052172	3	0.044903	0.0529768	3		77.5	0.990087	0.0103195	3	0.867169	0.184746	3	0.696853	0.0971631	3	0.161642	0.0683938	3	0.109814	0.0886105	3
	78	0.924026	0.049921	3	0.766921	0.225396	3	0.674523	0.135121	3	0.121804	0.0543176	3	0.0449538	0.0524364	3		78	0.992965	0.00800901	3	0.871713	0.181265	3	0.700477	0.0991269	3	0.166765	0.067109	3	0.111435	0.0905699	3
	78.5	0.931706	0.043461	3	0.776002	0.210796	3	0.679	0.138278	3	0.129618	0.0555451	3	0.0467458	0.0538263	3		78.5	0.987981	0.0145634	3	0.873129	0.178207	3	0.712345	0.0936972	3	0.169459	0.0617235	3	0.111133	0.0894825	3
	79	0.934878	0.0436197	3	0.77565	0.214286	3	0.681484	0.135193	3	0.132428	0.0605855	3	0.0476992	0.0534394	3		79	0.991087	0.0135489	3	0.881043	0.16726	3	0.720804	0.0993855	3	0.170458	0.0592722	3	0.110222	0.0905108	3
	79.5	0.93581	0.0407874	3	0.785504	0.211578	3	0.688932	0.134324	3	0.13762	0.0608756	3	0.0485808	0.0551829	3		79.5	0.988174	0.0144958	3	0.875143	0.182788	3	0.718529	0.0958937	3	0.173196	0.0640316	3	0.108723	0.088584	3
	80	0.941103	0.038135	3	0.784516	0.211345	3	0.695097	0.135936	3	0.137306	0.0620854	3	0.0479098	0.056689	3		80	0.990947	0.0118252	3	0.879417	0.177081	3	0.722459	0.0943618	3	0.176128	0.0662009	3	0.110273	0.0889593	3
	80.5	0.940755	0.0358932	3	0.789253	0.206035	3	0.696644	0.133958	3	0.141912	0.0639241	3	0.0471595	0.0552403	3		80.5	0.991177	0.0102935	3	0.882262	0.170021	3	0.72893	0.0922885	3	0.172706	0.0663762	3	0.111637	0.0905078	3
	81	0.941089	0.0356008	3	0.797433	0.200626	3	0.70541	0.132707	3	0.143933	0.0608493	3	0.0482645	0.0546764	3		81	0.988848	0.0130244	3	0.885753	0.161644	3	0.738798	0.0941675	3	0.173653	0.0618262	3	0.110332	0.0906663	3
	81.5	0.94401	0.0366478	3	0.802276	0.196552	3	0.7151	0.129842	3	0.148888	0.0663666	3	0.0484282	0.0548906	3		81.5	0.99263	0.00687963	3	0.887586	0.16606	3	0.743452	0.0927992	3	0.177343	0.0563573	3	0.114339	0.0941215	3
	82	0.944903	0.0428138	3	0.809316	0.191359	3	0.719749	0.126643	3	0.152069	0.0651633	3	0.0483985	0.0548238	3		82	0.990191	0.010834	3	0.894493	0.153115	3	0.750355	0.0906629	3	0.177025	0.0560087	3	0.115916	0.0945103	3
	82.5	0.944926	0.0422422	3	0.808377	0.192843	3	0.723876	0.126098	3	0.156936	0.0701232	3	0.0492348	0.0566118	3		82.5	0.989306	0.0132431	3	0.89487	0.155699	3	0.748689	0.0982677	3	0.178071	0.056498	3	0.11515	0.0950883	3
	83	0.946925	0.0401925	3	0.814043	0.190602	3	0.730913	0.127048	3	0.162573	0.0746985	3	0.0489508	0.056181	3		83	0.991469	0.00723512	3	0.902254	0.146668	3	0.755238	0.091531	3	0.183243	0.0608435	3	0.115841	0.0948144	3
	83.5	0.95339	0.0296299	3	0.819833	0.189837	3	0.73701	0.12757	3	0.167488	0.0731267	3	0.0491465	0.0565533	3		83.5	0.990262	0.0155205	3	0.905271	0.148711	3	0.762233	0.0904602	3	0.184004	0.057572	3	0.115296	0.094405	3
	84	0.951607	0.0322398	3	0.82337	0.185489	3	0.742342	0.126462	3	0.175425	0.0811242	3	0.049812	0.0604986	3		84	0.988628	0.0170934	3	0.905517	0.146255	3	0.760395	0.0890375	3	0.191984	0.065179	3	0.116887	0.0965841	3
	84.5	0.95415	0.0310738	3	0.824977	0.184694	3	0.743811	0.132304	3	0.179073	0.0755546	3	0.0477145	0.0559637	3		84.5	0.990141	0.0136628	3	0.904649	0.148021	3	0.764297	0.0957184	3	0.187715	0.0615177	3	0.114763	0.0950175	3
	85	0.953489	0.0348394	3	0.828244	0.180232	3	0.752912	0.126292	3	0.185694	0.0819966	3	0.046638	0.0536577	3		85	0.987562	0.0152199	3	0.909464	0.137523	3	0.764968	0.095172	3	0.193238	0.0616748	3	0.118213	0.0981188	3
	85.5	0.953442	0.0325461	3	0.830091	0.182903	3	0.763659	0.12318	3	0.19452	0.0837062	3	0.0469273	0.0541892	3		85.5	0.987119	0.0133009	3	0.90477	0.145515	3	0.778644	0.0934399	3	0.193856	0.0639755	3	0.120486	0.100911	3
	86	0.958376	0.0286534	3	0.836574	0.180855	3	0.762059	0.121795	3	0.193271	0.0877473	3	0.0460962	0.0552786	3		86	0.990484	0.0113288	3	0.909604	0.141083	3	0.778314	0.0937183	3	0.19755	0.0686797	3	0.118323	0.0988527	3
	86.5	0.963305	0.0218499	3	0.832321	0.182945	3	0.772526	0.121488	3	0.201812	0.0840723	3	0.047592	0.0556464	3		86.5	0.990753	0.0133117	3	0.906589	0.146232	3	0.778511	0.0927714	3	0.196962	0.0669375	3	0.119474	0.0994135	3
	87	0.955716	0.0231803	3	0.835043	0.182487	3	0.775378	0.120049	3	0.205622	0.0812287	3	0.0471198	0.0547985	3		87	0.988925	0.0100424	3	0.909645	0.142814	3	0.784664	0.0961264	3	0.203896	0.0677536	3	0.117803	0.0977592	3
	87.5	0.961805	0.0241413	3	0.845066	0.168785	3	0.786471	0.112585	3	0.212541	0.0897923	3	0.046833	0.0516959	3		87.5	0.986849	0.0184575	3	0.919741	0.131236	3	0.789766	0.0898054	3	0.205382	0.0702178	3	0.120161	0.100516	3
	88	0.962566	0.027304	3	0.845981	0.165302	3	0.794669	0.11358	3	0.218136	0.0910646	3	0.0492553	0.0565949	3		88	0.98741	0.0149468	3	0.911039	0.140593	3	0.801175	0.0895108	3	0.20405	0.0675898	3	0.123286	0.105125	3
	88.5	0.963685	0.0197659	3	0.849685	0.164326	3	0.797173	0.11563	3	0.224741	0.0951449	3	0.046657	0.0515731	3		88.5	0.986283	0.0165712	3	0.917718	0.130988	3	0.796491	0.0829355	3	0.213829	0.0692521	3	0.123868	0.10441	3
	89	0.966866	0.0225558	3	0.849943	0.16257	3	0.800183	0.115029	3	0.227785	0.0955403	3	0.0453295	0.0489302	3		89	0.990616	0.0115647	3	0.924485	0.117378	3	0.799452	0.0805294	3	0.211012	0.0661819	3	0.11825	0.104505	3
	89.5	0.968058	0.0217927	3	0.856004	0.155058	3	0.806383	0.105925	3	0.235857	0.0938457	3	0.0461638	0.0504833	3		89.5	0.988308	0.0129539	3	0.914633	0.136401	3	0.803557	0.084103	3	0.208521	0.0704968	3	0.122753	0.104515	3
	90	0.965009	0.0282548	3	0.861408	0.156439	3	0.806089	0.107049	3	0.231263	0.0895436	3	0.0461498	0.0504932	3		90	0.981117	0.0218313	3	0.921041	0.122991	3	0.816512	0.0805422	3	0.211307	0.0723648	3	0.121652	0.10206	3
	90.5	0.969172	0.0208867	3	0.864712	0.144567	3	0.810352	0.109496	3	0.243161	0.0931027	3	0.0448955	0.0500731	3		90.5	0.988231	0.011983	3	0.924924	0.114355	3	0.811282	0.0833542	3	0.216411	0.0688084	3	0.122145	0.101826	3

## Sheet: Figure 2
	Figure 2a:
	Time	TF + 0 mM AA			TF + 2 mM AA			TF + 4 mM AA			TF + 6 mM AA			TF +8 mM AA			TF + HCl control
		AV	SD	n	AV	SD	n	AV	SD	n	AV	SD	n	AV	SD	n	AV	SD	n
	0 h	0.047333	0.026596	3	0.088716	0.034226	3	0.031525	0.027872	3	0.034259	0.034689	3	0.021966	0.040061	3	0.060092	0.055858	3
	24 h	0.031883	0.005741	3	0.189673	0.140973	3	0.48178	0.564616	3	1.08778	0.162071	3	0.973912	0.189096	3	0.045814	0.026441	3
	Time	SF + 0 mM AA			SF + 2 mM AA			SF + 4 mM AA			SF + 6 mM AA			SF +8 mM AA			SF + HCl control
		AV	SD	n	AV	SD	n	AV	SD	n	AV	SD	n	AV	SD	n	AV	SD	n
	0 h	0.05906	0.029006	3	0.036844	0.014681	3	0.062661	0.034893	3	0.051639	0.026287	3	0.051234	0.014484	3	0.087517	0.013899	3
	24 h	0.043414	0.012437	3	0.023334	0.017542	3	0.081227	0.038712	3	0.061245	0.015441	3	0.061746	0.006186	3	0.101125	0.020612	3
	Figure 2b:
	time in hours	TF wo AA			TF + 6 mM AA			TF + 8 mM AA			SF wo AA			SF + 6 mM AA			SF + 8 mM AA
		Mean	SD	n	Mean	SD	n	Mean	SD	n	Mean	SD	n	Mean	SD	n	Mean	SD	n
	0	0.0419574	0.012402	6	0.039797	0.010527	6	0.038422	0.011757	6	0.0430422	0.029384	6	0.037593	0.02205	6	0.028057	0.02205	6
	2	0.0456623	0.016593	6	0.050002	0.021942	6	0.04752	0.019364	6	0.0394363	0.024952	6	0.03832	0.024164	6	0.028984	0.024164	6
	4	0.0470959	0.018724	6	0.088625	0.043585	6	0.087762	0.066096	6	0.0392183	0.024316	6	0.041022	0.02373	6	0.031284	0.02373	6
	6	0.0487662	0.017913	6	0.292603	0.128848	6	0.290001	0.125322	6	0.0387815	0.023749	6	0.043718	0.024919	6	0.036388	0.024919	6
	8	0.0492821	0.017455	6	0.562416	0.169585	6	0.591111	0.128858	6	0.0391871	0.023195	6	0.045527	0.027046	6	0.037795	0.027046	6
	10	0.0483274	0.01572	6	0.732082	0.142809	6	0.804012	0.106282	6	0.0398126	0.023996	6	0.048246	0.028314	6	0.040634	0.028314	6
	12	0.0484984	0.014697	6	0.843096	0.106032	6	0.924573	0.087869	6	0.0398732	0.023511	6	0.048311	0.030105	6	0.041469	0.030105	6
	14	0.0473191	0.013784	6	0.915271	0.086443	6	0.988586	0.071468	6	0.0403322	0.022988	6	0.049616	0.031258	6	0.042405	0.031258	6
	16	0.0448042	0.011702	6	0.965532	0.067155	6	1.01823	0.059754	6	0.040569	0.023823	6	0.049305	0.03106	6	0.04243	0.03106	6
	18	0.0427769	0.011571	6	1.00129	0.054263	6	1.03814	0.062173	6	0.0407516	0.022704	6	0.050544	0.033095	6	0.043281	0.033095	6
	20	0.0420234	0.010419	6	1.02161	0.051487	6	1.04141	0.058272	6	0.0396753	0.022263	6	0.052567	0.03425	6	0.044359	0.03425	6
	22	0.0398354	0.010825	6	1.03062	0.051789	6	1.03711	0.063587	6	0.040601	0.022486	6	0.054116	0.03636	6	0.046083	0.03636	6
	24	0.0389924	0.010106	6	1.03324	0.059231	6	1.02315	0.089194	6	0.0416466	0.022589	6	0.053799	0.039914	6	0.048664	0.039914	6
	Figure 2e:
	time in hours	TF + 0 mM AA			TF + 6 mM AA			SF + 0 mM AA			SF + 6 mM AA
		Mean	SD	n	Mean	SD	n	Mean	SD	n	Mean	SD	n
	0	0.0111143	0.0086147	3	0.014119	0.0204318	3	0.015959	0.00939374	3	0.020723	0.0151867	3
	2	0.0147787	0.00749902	3	0.015056	0.0220647	3	0.017336	0.00943404	3	0.020236	0.0137669	3
	4	0.0144433	0.00717498	3	0.016339	0.022104	3	0.0176847	0.00976336	3	0.023212	0.0125242	3
	6	0.0175247	0.00778491	3	0.024661	0.0299483	3	0.018094	0.00754243	3	0.020977	0.0114136	3
	8	0.0156187	0.00805649	3	0.0972003	0.0844426	3	0.0179723	0.0103545	3	0.031596	0.0118757	3
	10	0.015996	0.0094023	3	0.343602	0.222488	3	0.0169127	0.010364	3	0.0452667	0.0076017	3
	12	0.0122907	0.0113	3	0.636741	0.332421	3	0.015565	0.013734	3	0.041546	0.00495634	3
	14	0.0128593	0.00832441	3	0.789312	0.25984	3	0.018171	0.0105626	3	0.0446967	0.0109133	3
	16	0.0107003	0.00775561	3	0.885271	0.177764	3	0.0166897	0.0107	3	0.0313253	0.00810238	3
	18	0.0122383	0.00752925	3	0.937251	0.122874	3	0.0156927	0.0109403	3	0.046261	0.0176336	3
	20	0.01106	0.00677325	3	0.972093	0.0849672	3	0.0155603	0.0106244	3	0.0454143	0.0263904	3
	22	0.010279	0.0071375	3	0.978993	0.0723113	3	0.015824	0.0117621	3	0.0406903	0.0318368	3
	24	0.00964367	0.00691227	3	0.983053	0.0624802	3	0.0152117	0.0094902	3	0.0468497	0.0362535	3

## Sheet: Figure 3
Figure 3c: Relative densitometric ratio of Catalase Protein normalized SFs
		TF			SF
		Replicate 1	Replicate 2	Replicate 3	Replicate 1	Replicate 2	Replicate 3
	Patient 1	0.381403	0.38154	0.423905	1	1	1
	Patient 2	0.592207	0.552981	0.334684	1	1	1
	Patient 3	0.40915	0.260312	0.314768	1	1	1

## Sheet: Figure 4
Fig. 4 b:
Time in h	TF + 4 mM AA			TF + 4 mM AA + Catalase			SF + 4 mM AA			SF + 4 mM AA + Catalase
	Av	SD	n	Av	SD	n	Av	SD	n	Av	SD	n
2	0.0205194	0.0309123	3	0.000114839	0.0060997	3	0.0136932	0.0169122	3	0.00902097	0.0263512	3
4	0.53691	0.19159	3	0.00150042	0.00257682	3	0.000228222	0.0308858	3	0.00611551	0.00921017	3
6	0.858119	0.059864	3	0.000234868	0.00327801	3	0.000302881	0.0185491	3	0.00487922	0.011552	3
8	0.943033	0.0204882	3	0.000879332	0.00343282	3	0.0129676	0.0151042	3	0.000766529	0.00938324	3
10	0.969606	0.0165796	3	0.00149182	0.00218038	3	0.0138087	0.0133854	3	0.00457817	0.00905716	3
12	0.97652	0.0172859	3	0.000671172	0.00247432	3	0.0181901	0.0215315	3	0.00210814	0.0200258	3
14	0.978977	0.0137893	3	0.00104522	0.0026845	3	0.0192177	0.0222729	3	0.00526745	0.025561	3
16	0.977	0.0142921	3	0.00126244	0.00263997	3	0.0295128	0.0298746	3	0.0113057	0.0215668	3
18	0.975762	0.0166387	3	0.00156503	0.00310678	3	0.0325959	0.0302213	3	0.0129705	0.0198205	3
20	0.978682	0.0131439	3	0.00170368	0.00359915	3	0.0458796	0.0378418	3	0.00228817	0.0150291	3
22	0.97746	0.0130541	3	0.000868678	0.00229458	3	0.064935	0.0532237	3	0.00012197	0.0222439	3
24	0.968252	0.0188963	3	0.000925004	0.00271669	3	0.0671373	0.0573225	3	0.00161704	0.0196781	3
Fig. 4 d:
Time in h	TF 500uM H2O2			TF 500uM H2O2 + Catalase			SF 500uM H2O2			SF 500uM H2O2
	AV	SD	n	AV	SD	n	AV	SD	n	AV	SD	n
2	0.00439215	0.00474284	3	0.00103851	0.003601	3	0.00513496	0.0055863	3	0.00373602	0.00991184	3
4	0.19075	0.131469	3	0.0026466	0.00398625	3	0.0110641	0.00791157	3	0.00770562	0.0120789	3
6	0.596082	0.159043	3	0.00468952	0.00621424	3	0.0186141	0.0112482	3	0.000783718	0.0115032	3
8	0.8235	0.105759	3	0.00626642	0.00429039	3	0.0388014	0.0156525	3	0.00485665	0.0145138	3
10	0.878878	0.0812931	3	0.00506449	0.00567085	3	0.0716239	0.0180112	3	0.00330556	0.0118259	3
12	0.8972	0.0721296	3	0.00563627	0.00590994	3	0.0938633	0.0259598	3	0.00639041	0.0136202	3
14	0.897236	0.075084	3	0.00559112	0.00558366	3	0.124621	0.0416776	3	0.00411639	0.0147859	3
16	0.909375	0.0656934	3	0.0057558	0.00476875	3	0.150375	0.0576204	3	0.0078909	0.015067	3
18	0.917969	0.0572074	3	0.00421667	0.00556195	3	0.171376	0.0580012	3	0.00987663	0.0168838	3
20	0.912359	0.0653165	3	0.00498978	0.00678836	3	0.203582	0.071921	3	0.0083205	0.0119868	3
22	0.927073	0.0550103	3	0.00475213	0.00639794	3	0.245237	0.0663893	3	0.000817294	0.0190024	3
24	0.923205	0.0637991	3	0.0029672	0.00622465	3	0.302058	0.0631877	3	0.00416025	0.0193085	3
